# Supplementary material for: Gestational weight gain and its determinants among pregnant women attending antenatal care at West Shawa Hospitals, Oromia, Ethiopia
Source: PLoS One. 2025 Jun 9;20(6):e0323725. doi: 10.1371/journal.pone.0323725 (PMC12148144; doi:10.1371/journal.pone.0323725)
Supplement: S1 Questionnaires — (ODS) [file pone.0323725.s001.ods]

## Sheet: Sheet1
MAIN_DRINKING_WATER	TOILET_TYPE	MAIN_ROOF_MATERIALS	MAIN_FLOOR_MATERIAL1	ELECTRICITY	RADIO	TELEVISION	TELEPHONE	REFRIGERATOR	SOFA	BICYCLE	CAR	COW_OXEN	GOAT_SHEEP	MULE_DONKEY_HORSE	HEN	FARM_LAND	SLEEPING_NUMBER_OF_ROOMS	PERCEIVED_WEALTH_OR_INCOME	Nwealthi	MATERNAL_EDUCATIONAL_STATUS	PARTNER_EDUCATIONAL_STATUS	MATERNAL_OCCUPATION	OTHER_MATERNAL_OCCUPATION	RECIDENCE	HOUSEHOLD_MONTHLY_INCOME	TYPE_OF_PREGNANCY	DATE_OF_LMP	GESTATIONAL_AGE	GRAVIDITY	PREGNANCY_INTERVAL	PARITY	HISTORY_OF_LOW_BIRTH_WEIGHT_BABY	HISTORY_OF_ABORTION	NUMBER_OF_ABORTION	HISTORY_OF_STILLBIRTH	NUMBER_OF_STILLBIRTH	LAUGH_SEE_FUNNY_SIDE_OF_THINGS	ENJOYMENT_TO_THINGS	BLAMED_MYSELF_UNNECESSARILY	ANXIOUS_OR_WORRIED	FELT_SCARED_OR_PANICKY	THINGS_GETTING_ON_TOP_OF_ME	HAD_DIFFICULTY_SLEEPING	FELT_SAD_OR_MISERABLE	SO_UNHAPPY_CRYING	THOUGHT_OF_HARMING_MYSELF	Totdpression	WOORRY_NOT_HAVE_ENOUGH_FOOD	FREQUENCY_WOORRY_NOT_HAVE_ENOUGH_FOOD
1	6	1	1	1	1	1	1	1	1	1	2	2	9	9	1	1	2	1	1	3	1	2		1	25000	1	03062023	14	1	1	0	0	0	0	0	0	0	0	0	0	0	0	0	0	0	1	1.00	1	1
1	1	2	3	1	1	1	1	1	1	1	9	9	9	9	1	9	2	1	2	3	5	3		1	3000	1	20012023	14	1	1	0	0	0	0	0	0	1	0	2	2	1	3	1	3	0	3	2.00	2	1
2	3	2	2	1	9	1	1	9	1	9	9	1	1	9	9	9	2	2	2	5	5	2		1	8000	1	05012015	11	1	1	0	0	0	0	0	0	0	3	3	1	2	3	2	2	3	3	3.00	2	0
1	3	4	1	1	1	1	9	1	1	9	9	9	9	9	9	9	3	2	2	3	3	4		1	2000	1	04072023	38	1	1	0	0	0	0	0	0	1	0	3	0	3	2	3	3	3	3	2.00	2	0
1	2	1	1	1	1	1	1	1	1	9	9	9	9	9	9	9	1	1	3	5	3	1		1	1000	1	13012023	26	1	1	0	0	0	0	0	0	1	1	3	2	2	2	1	2	2	3	2.00	2	0
2	3	2	3	1	1	1	1	1	1	9	9	9	9	9	9	9	2	1	3	5	5	2		1	8000	1	10022015	8	1	1	0	0	0	0	0	0	0	0	1	3	1	3	3	3	0	3	2.00	2	0
1	1	1	1	1	1	1	1	1	1	1	1	1	1	1	1	1	5	1	2	1	1	1		1	2500	2	31052023	14	1	1	0	0	0	0	0	0	0	0	0	0	0	1	0	0	1	1	1.00	1	1
1	1	1	1	1	1	1	1	1	1	1	1	1	1	1	1	1	5	1	2	1	1	1		1	2500	2	31052023	34	1	1	0	0	0	0	0	0	0	0	0	0	0	1	0	0	1	1	1.00	1	1
1	1	1	1	1	1	1	1	9	2	9	9	1	1	1	1	1	2	2	2	2	3	1		2	2000	1	03032023	4	1	1	0	0	0	0	0	0	1	0	2	2	1	3	1	2	1	0	3.00	2	0
1	1	1	1	1	1	1	1	9	9	9	9	9	9	9	9	9	1	3	1	3	4	2		1	5000	1	20042023	4	1	1	0	0	0	0	0	0	0	0	3	2	2	0	0	0	0	0	1.00	2	0
2	2	1	1	1	1	1	1	9	9	9	9	9	9	9	9	9	1	2	1	5	5	2		1	2000	1	12112023	4	1	1	0	0	0	0	0	0	1	1	3	2	2	1	2	2	1	1	2.00	2	0
2	1	1	3	1	9	1	9	1	1	9	9	9	9	9	9	1	4	1	3	5	5	2		1	10000	1	07012024	16	1	1	0	0	0	0	0	0	0	0	0	0	0	0	0	0	0	1	1.00	2	0
2	1	1	3	1	9	1	9	1	1	9	9	9	9	9	9	1	4	1	3	5	5	2		1	10000	1	07012024	12	1	1	0	0	0	0	0	0	1	0	2	2	1	3	1	3	0	3	2.00	2	0
2	1	1	3	1	9	1	9	1	1	9	9	9	9	9	9	1	4	1	3	5	5	2		1	10000	1	07012024	42	1	1	0	0	0	0	0	0	0	3	3	1	2	3	2	2	3	3	3.00	2	0
2	1	1	3	1	9	1	9	1	1	9	9	9	9	9	9	1	4	1	3	5	5	2		1	10000	1	07012024	42	1	1	0	0	0	0	0	0	1	0	3	0	3	2	3	3	3	3	2.00	2	0
1	1	4	3	1	1	1	1	9	9	9	9	9	9	1	1	9	2	1	3	3	4	3		2	10000	1	24042023	42	1	1	0	0	0	0	0	0	1	1	3	2	2	2	1	2	2	3	2.00	2	0
1	3	2	2	1	1	1	9	1	1	9	9	9	9	9	1	9	2	2	3	4	5	2		1	5000	1	16022015	42	1	1	0	0	0	0	0	0	0	0	1	3	1	3	3	3	0	3	2.00	2	0
2	4	6	1	1	9	9	9	9	9	9	9	9	9	9	1	9	1	3	2	5	5	5		1	2000	3	06082023	14	1	1	0	0	0	0	0	0	0	0	0	0	0	1	0	0	1	1	1.00	1	1
2	4	6	1	1	9	9	9	9	9	9	9	9	9	9	1	9	1	3	3	5	5	5		1	2000	3	06082023	14	1	1	0	0	0	0	0	0	0	0	0	0	0	1	0	0	1	1	1.00	1	1
2	4	6	1	1	9	9	9	9	9	9	9	9	9	9	1	9	1	3	3	5	5	5		1	2000	3	06082023	16	1	1	0	0	0	0	0	0	1	0	2	2	1	3	1	2	1	0	3.00	1	1
1	3	4	1	1	1	1	9	1	1	9	9	9	9	9	9	9	2	2	3	5	5	1		1	30000	1	13112023	6	1	1	0	0	0	0	0	0	0	0	3	2	2	0	0	0	0	0	1.00	2	0
3	4	1	1	9	1	9	1	9	9	9	9	9	1	1	1	1	3	2	3	2	3	1		2	3800	1	05012015	16	1	1	0	0	0	0	0	0	1	1	3	2	2	1	2	2	1	1	2.00	2	0
3	3	1	1	1	1	1	1	9	9	9	9	9	9	9	1	1	2	2	3	1	1	3		1	800	1	27012023	6	1	1	0	0	0	0	0	0	0	0	0	0	0	0	0	0	0	1	1.00	2	0
3	2	3	1	1	1	9	9	9	9	9	9	9	9	9	1	1	1	3	3	3	5	2		1	3000	1	24012023	6	1	1	0	0	0	0	0	0	1	0	2	2	1	3	1	3	0	3	2.00	2	0
2	1	1	1	1	9	1	9	9	9	9	9	1	1	9	1	1	3	2	3	4	5	3		1	1500	1	07012024	6	1	1	0	0	0	0	0	0	0	3	3	1	2	3	2	2	3	3	3.00	2	0
2	1	1	1	1	9	1	9	9	9	9	9	1	1	9	1	1	3	2	2	4	5	3		1	1500	1	07012024	20	1	1	0	0	0	0	0	0	1	0	3	0	3	2	3	3	3	3	2.00	2	0
2	1	1	1	1	9	1	9	9	9	9	9	1	1	9	1	1	3	2	2	4	5	3		1	1500	1	07012024	39	1	1	0	0	0	0	0	0	1	1	3	2	2	2	1	2	2	3	2.00	2	0
2	1	1	1	1	9	1	9	9	9	9	9	1	1	9	1	1	3	2	3	4	5	3		1	1500	1	07012024	39	1	1	0	0	0	0	0	0	0	0	1	3	1	3	3	3	0	3	2.00	2	0
1	1	1	1	1	9	1	9	9	1	9	9	9	9	9	1	1	3	2	2	2	5	3		1	2500	1	01012024	39	1	1	0	0	0	0	0	0	0	0	0	0	0	1	0	0	1	1	1.00	2	0
1	1	1	1	1	9	1	9	9	1	9	9	9	9	9	1	1	3	2	3	2	5	3		1	2500	1	01012024	38	1	1	0	0	0	0	0	0	0	0	0	0	0	1	0	0	1	1	1.00	2	0
1	1	1	1	1	9	1	9	9	1	9	9	9	9	9	1	1	3	2	2	2	5	3		1	2500	1	01012024	17	1	1	0	0	0	0	0	0	1	0	2	2	1	3	1	2	1	0	3.00	2	0
1	1	1	1	1	9	1	9	9	1	9	9	9	9	9	1	1	3	2	3	2	5	3		1	2500	1	01012024	17	1	1	0	0	0	0	0	0	0	0	3	2	2	0	0	0	0	0	1.00	2	0
1	1	1	1	1	9	1	9	9	1	9	9	9	9	9	1	1	3	2	3	2	5	3		1	2500	1	01012024	17	1	1	0	0	0	0	0	0	1	1	3	2	2	1	2	2	1	1	2.00	2	0
1	1	4	1	1	1	1	9	1	9	9	9	9	9	9	9	9	2	2	2	5	5	2		1	10000	1	12022023	17	1	1	0	0	0	0	0	0	0	0	0	0	0	0	0	0	0	1	1.00	2	0
2	2	1	1	1	9	9	9	9	9	9	9	9	9	9	9	9	1	3	3	2	3	1		1	4500	1	05042023	38	1	1	0	0	0	0	0	0	1	0	2	2	1	3	1	3	0	3	2.00	2	0
2	2	1	1	1	9	9	9	9	9	9	9	9	9	9	9	9	1	3	3	2	3	1		1	4500	1	05042023	37	1	1	0	0	0	0	0	0	0	3	3	1	2	3	2	2	3	3	3.00	2	0
2	2	1	1	1	9	9	9	9	9	9	9	9	9	9	9	9	1	3	3	2	3	1		1	4500	1	05042023	15	1	1	0	0	0	0	0	0	1	0	3	0	3	2	3	3	3	3	2.00	2	0
1	2	1	1	1	9	1	9	1	1	9	9	9	9	9	9	9	1	1	3	5	4	3		1	1000	1	22012023	14	1	1	0	0	0	0	0	0	1	1	3	2	2	2	1	2	2	3	2.00	2	0
1	2	1	1	1	9	9	1	9	9	9	9	9	9	9	9	9	1	2	2	5	4	4		1	3000	1	12022023	14	1	1	0	0	0	0	0	0	0	0	1	3	1	3	3	3	0	3	2.00	2	0
3	4	2	2	1	1	9	9	9	9	9	9	9	1	9	1	9	1	3	2	3	3	1		1	2800	1	05122023	38	1	1	0	0	0	0	0	0	0	0	0	0	0	1	0	0	1	1	1.00	1	1
2	2	1	1	9	1	1	1	9	9	9	9	9	9	9	9	1	2	3	1	3	3	1		1	5200	1	26012016	16	1	1	0	0	0	0	0	0	0	0	0	0	0	1	0	0	1	1	1.00	2	1
1	2	1	3	1	9	9	1	9	9	9	9	9	9	9	9	9	1	3	1	3	5	4		1	4900	1	25022023	16	1	1	0	0	0	0	0	0	1	0	2	2	1	3	1	2	1	0	3.00	2	0
1	1	4	3	1	1	1	1	1	1	9	1	1	9	9	1	1	4	1	1	3	3	1		1	5000	1	25052023	16	1	1	0	0	0	0	0	0	0	0	3	2	2	0	0	0	0	0	1.00	2	0
4	4	4	2	1	9	9	1	9	9	9	9	9	9	9	1	1	2	1	3	3	3	1		1	10000	1	16012023	16	1	1	0	0	0	0	0	0	1	1	3	2	2	1	2	2	1	1	2.00	2	0
4	4	4	2	1	9	9	1	9	9	9	9	9	9	9	1	1	2	1	1	3	3	1		1	10000	1	16012023	37	1	1	0	0	0	0	0	0	0	0	0	0	0	0	0	0	0	1	1.00	2	0
3	3	4	1	2	2	9	9	9	9	9	9	9	9	9	9	9	2	2	1	3	3	4		1	2000	3	30042023	24	1	1	0	0	0	0	0	0	1	0	2	2	1	3	1	3	0	3	2.00	2	0
2	2	1	1	1	9	1	2	1	9	9	9	9	9	9	9	9	3	2	1	3	3	1		1	8000	1	13052023	14	1	1	0	0	0	0	0	0	0	3	3	1	2	3	2	2	3	3	3.00	2	0
2	2	1	1	1	9	1	2	1	9	9	9	9	9	9	9	9	3	2	3	3	3	1		1	8000	1	13052023	22	1	1	0	0	0	0	0	0	1	0	3	0	3	2	3	3	3	3	2.00	2	0
2	2	1	1	1	9	1	2	1	9	9	9	9	9	9	9	9	3	2	2	3	3	1		1	8000	1	13052023	17	1	1	0	0	0	0	0	0	1	1	3	2	2	2	1	2	2	3	2.00	2	0
2	3	2	2	1	1	1	9	1	1	9	9	1	9	9	1	9	2	2	3	4	5	1		1	5600	1	15062015	35	1	1	0	0	0	0	0	0	0	0	1	3	1	3	3	3	0	3	2.00	2	0
1	1	4	1	1	1	1	9	9	9	9	9	9	9	9	9	9	4	2	1	3	4	4		1	2000	1	23112023	35	1	1	0	0	0	0	0	0	0	0	0	0	0	1	0	0	1	1	1.00	2	0
4	4	1	1	9	1	9	1	9	9	9	9	9	1	9	9	9	1	3	3	3	5	4		2	0	1	30122015	16	1	1	0	0	0	0	0	0	0	0	0	0	0	1	0	0	1	1	1.00	1	1
3	2	1	1	9	1	9	1	9	9	9	9	1	1	1	1	1	2	2	1	3	3	1		2	300	1	24032023	18	1	1	0	0	0	0	0	0	1	0	2	2	1	3	1	2	1	0	3.00	2	0
4	4	2	2	1	9	1	9	9	9	9	9	9	9	9	1	9	1	2	1	3	4	1		1	2000	1	05122023	13	1	1	0	0	0	0	0	0	0	0	3	2	2	0	0	0	0	0	1.00	2	0
1	8	1	1	1	9	1	1	9	9	9	9	1	9	9	1	1	1	3	1	3	4	1		1	0	3	20012023	14	1	1	0	0	0	0	0	0	1	1	3	2	2	1	2	2	1	1	2.00	1	1
1	8	1	1	1	9	1	1	9	9	9	9	1	9	9	1	1	1	3	1	3	4	1		1	0	3	20012023	14	1	1	0	0	0	0	0	0	0	0	0	0	0	0	0	0	0	1	1.00	1	1
1	2	1	3	1	9	1	1	9	9	9	9	9	9	9	9	9	1	2	1	4	4	2		1	5000	1	19042023	32	1	1	0	0	0	0	0	0	1	0	2	2	1	3	1	3	0	3	2.00	2	0
2	4	2	1	1	9	1	9	9	9	9	9	9	9	9	1	9	1	2	2	4	5	1		1	3000	1	06122023	6	1	1	0	0	0	0	0	0	0	3	3	1	2	3	2	2	3	3	3.00	2	0
3	4	2	1	1	1	9	9	9	9	9	9	9	9	9	1	9	1	3	1	5	5	1		1	5000	1	06072023	8	1	1	0	0	0	0	0	0	1	0	3	0	3	2	3	3	3	3	2.00	2	0
3	4	2	1	1	1	9	9	9	9	9	9	9	9	9	1	9	1	3	2	5	5	1		1	5000	1	06072023	6	1	1	0	0	0	0	0	0	1	1	3	2	2	2	1	2	2	3	2.00	2	0
3	4	2	1	1	1	9	9	9	9	9	9	9	9	9	1	9	1	3	1	5	5	1		1	5000	1	06072023	16	1	1	0	0	0	0	0	0	0	0	1	3	1	3	3	3	0	3	2.00	2	0
3	3	1	1	1	1	1	9	9	9	9	9	1	1	9	1	1	1	2	1	5	5	2		2	4000	1	14012023	19	1	1	0	0	0	0	0	0	0	0	0	0	0	1	0	0	1	1	1.00	2	0
2	2	1	3	1	9	1	9	2	1	9	9	9	9	9	1	9	3	2	1	3	5	1		1	2000	1	11012024	38	1	1	0	0	0	0	0	0	0	0	0	0	0	1	0	0	1	1	1.00	2	0
2	2	1	3	1	9	1	9	2	1	9	9	9	9	9	1	9	3	2	1	3	5	1		1	2000	1	11012024	16	1	1	0	0	0	0	0	0	1	0	2	2	1	3	1	2	1	0	3.00	2	0
2	2	1	3	1	9	1	9	2	1	9	9	9	9	9	1	9	3	2	1	3	5	1		1	2000	1	11012024	20	1	1	0	0	0	0	0	0	0	0	3	2	2	0	0	0	0	0	1.00	2	0
2	2	1	3	1	9	1	9	2	1	9	9	9	9	9	1	9	3	2	1	3	5	1		1	2000	1	11012024	15	1	1	0	0	0	0	0	0	1	1	3	2	2	1	2	2	1	1	2.00	2	0
1	2	4	1	1	1	1	9	1	9	9	9	9	9	9	9	9	2	2	1	5	5	2		1	2000	1	24112022	40	1	1	0	0	0	0	0	0	0	0	0	0	0	0	0	0	0	1	1.00	2	0
4	4	4	1	1	1	1	1	9	1	9	9	9	9	9	9	9	3	4	1	4	4	2		1	14	2	01022023	12	1	1	0	0	0	0	0	0	1	0	2	2	1	3	1	3	0	3	2.00	2	0
4	4	4	1	1	1	1	1	9	1	9	9	9	9	9	9	9	3	4	1	4	4	2		1	14	2	01022023	22	1	1	0	0	0	0	0	0	0	3	3	1	2	3	2	2	3	3	3.00	2	0
1	1	4	1	1	1	1	9	9	9	9	9	9	9	9	9	9	1	3	2	4	5	4		1	2000	1	28112023	20	1	1	0	0	0	0	0	0	1	0	3	0	3	2	3	3	3	3	2.00	2	0
2	2	3	3	1	9	1	9	2	1	9	9	9	9	9	1	9	4	2	2	5	5	2		1	3000	1	13012024	16	1	1	0	0	0	0	0	0	1	1	3	2	2	2	1	2	2	3	2.00	2	0
2	2	3	3	1	9	1	9	2	1	9	9	9	9	9	1	9	4	2	1	5	5	2		1	3000	1	13012024	16	1	1	0	0	0	0	0	0	0	0	1	3	1	3	3	3	0	3	2.00	2	0
2	2	3	3	1	9	1	9	2	1	9	9	9	9	9	1	9	4	2	3	5	5	2		1	3000	1	13012024	40	1	1	0	0	0	0	0	0	0	0	0	0	0	1	0	0	1	1	1.00	2	0
2	2	3	3	1	9	1	9	2	1	9	9	9	9	9	1	9	4	2	2	5	5	2		1	3000	1	13012024	20	1	1	0	0	0	0	0	0	0	0	0	0	0	1	0	0	1	1	1.00	2	0
2	3	2	2	1	1	1	9	1	1	9	9	9	9	9	9	9	2	1	3	5	5	2		1	6500	1	05022015	16	1	1	0	0	0	0	0	0	1	0	2	2	1	3	1	2	1	0	3.00	2	0
1	1	1	3	1	9	1	1	9	9	9	9	9	9	9	1	9	2	2	1	3	5	1		1	2000	1	14022023	8	1	1	0	0	0	0	0	0	0	0	3	2	2	0	0	0	0	0	1.00	2	0
3	2	1	1	1	1	1	9	9	9	9	9	9	9	9	1	9	1	3	1	1	2	1		1	2000	3	31102023	30	1	1	0	0	0	0	0	0	1	1	3	2	2	1	2	2	1	1	2.00	2	0
5	2	1	1	1	9	9	9	9	9	9	9	9	9	9	1	9	1	3	1	3	3	5		1	500	2	04112023	14	1	1	0	0	0	0	0	0	0	0	0	0	0	0	0	0	0	1	1.00	1	2
2	2	2	2	1	1	1	1	1	1	9	9	9	9	9	9	9	3	2	1	3	5	1		1	5600	1	27012015	12	1	1	0	0	0	0	0	0	1	0	2	2	1	3	1	3	0	3	2.00	2	0
2	3	1	1	1	9	1	9	1	1	9	9	9	9	9	9	9	1	2	3	4	5	1		1	3000	1	06122023	39	1	1	0	0	0	0	0	0	0	3	3	1	2	3	2	2	3	3	3.00	2	0
2	2	3	3	1	9	2	9	9	9	9	9	9	9	9	9	9	2	2	2	4	4	2		1	6000	1	07042023	40	1	1	0	0	0	0	0	0	1	0	3	0	3	2	3	3	3	3	2.00	2	0
2	2	3	3	1	9	2	9	9	9	9	9	9	9	9	9	9	2	2	1	4	4	2		1	6000	1	07042023	10	1	1	0	0	0	0	0	0	1	1	3	2	2	2	1	2	2	3	2.00	2	0
2	2	3	3	1	9	2	9	9	9	9	9	9	9	9	9	9	2	2	3	4	4	2		1	6000	1	07042023	11	1	1	0	0	0	0	0	0	0	0	1	3	1	3	3	3	0	3	2.00	2	0
2	2	3	3	1	9	2	9	9	9	9	9	9	9	9	9	9	2	2	3	4	4	2		1	6000	1	07042023	14	1	1	0	0	0	0	0	0	0	0	0	0	0	1	0	0	1	1	1.00	2	0
1	1	4	1	1	2	1	9	9	9	9	9	9	9	9	9	1	2	2	2	5	5	2		1	5000	1	28112023	6	1	1	0	0	0	0	0	0	0	0	0	0	0	1	0	0	1	1	1.00	2	0
1	1	4	3	1	1	1	1	1	1	1	1	9	9	9	1	9	3	1	3	5	5	2		1	5000	1	19012023	34	1	1	0	0	0	0	0	0	1	0	2	2	1	3	1	2	1	0	3.00	2	0
3	2	1	1	1	1	1	9	9	9	9	9	9	9	9	9	9	1	2	3	3	5	1		1	1000	1	07112023	24	1	1	0	0	0	0	0	0	0	0	3	2	2	0	0	0	0	0	1.00	2	0
2	2	1	3	1	9	1	1	9	9	9	9	9	9	9	9	9	2	2	3	2	5	1		1	3000	1	14022023	22	1	1	0	0	0	0	0	0	1	1	3	2	2	1	2	2	1	1	2.00	2	0
1	4	4	1	1	1	9	9	9	9	9	9	9	9	9	1	1	2	4	3	3	3	1		1	0	1	06022023	15	1	1	0	0	0	0	0	0	0	0	0	0	0	0	0	0	0	1	1.00	2	0
1	4	4	1	1	1	9	9	9	9	9	9	9	9	9	1	1	2	4	3	3	3	1		1	0	1	06022023	15	1	1	0	0	0	0	0	0	1	0	2	2	1	3	1	3	0	3	2.00	2	0
1	3	2	2	1	1	1	1	1	1	1	9	9	9	9	9	9	2	2	2	3	3	1		1	5000	1	07012015	16	1	1	0	0	0	0	0	0	0	3	3	1	2	3	2	2	3	3	3.00	2	0
2	2	1	3	1	1	1	9	9	9	9	9	9	9	9	9	9	1	3	2	5	3	4		1	500	1	30012023	38	1	1	0	0	0	0	0	0	1	0	3	0	3	2	3	3	3	3	2.00	2	0
1	2	1	3	1	9	1	9	9	1	9	9	9	9	9	9	9	3	2	1	5	5	2		1	3500	1	17012024	14	1	1	0	0	0	0	0	0	1	1	3	2	2	2	1	2	2	3	2.00	2	0
1	2	1	3	1	9	1	9	9	1	9	9	9	9	9	9	9	3	2	3	5	5	2		1	3500	1	17012024	20	1	1	0	0	0	0	0	0	0	0	1	3	1	3	3	3	0	3	2.00	2	0
1	1	1	1	1	9	9	1	1	2	9	9	9	9	9	9	1	1	3	3	5	5	1		1	500	1	24062023	5	1	1	0	0	0	0	0	0	0	0	0	0	0	1	0	0	1	1	1.00	2	0
2	4	4	1	9	9	9	9	9	9	9	9	9	1	1	1	1	2	2	1	3	3	1		2	5000	1	10032023	8	1	1	0	0	0	0	0	0	0	0	0	0	0	1	0	0	1	1	1.00	2	0
1	3	2	2	1	9	1	1	9	1	9	9	9	9	9	9	9	2	2	2	4	5	5		1	1800	1	01122015	16	1	1	0	0	0	0	0	0	1	0	2	2	1	3	1	2	1	0	3.00	2	0
3	4	1	1	1	1	1	9	9	9	9	9	9	9	9	1	9	1	2	2	3	5	1		1	3600	1	06122023	20	1	1	0	0	0	0	0	0	0	0	3	2	2	0	0	0	0	0	1.00	2	0
3	2	1	1	1	1	1	1	9	9	9	9	9	9	9	1	9	1	3	2	4	4	3		1	200	3	29012023	14	1	1	0	0	0	0	0	0	1	1	3	2	2	1	2	2	1	1	2.00	1	1
2	2	1	3	1	1	1	1	9	9	9	9	9	9	9	9	9	1	2	2	3	3	1		1	1000	1	11032023	38	1	1	0	0	0	0	0	0	0	0	0	0	0	0	0	0	0	1	1.00	2	0
1	1	4	3	1	1	1	1	1	1	1	1	9	9	9	1	1	4	1	2	5	5	3		1	8000	1	25012023	16	1	1	0	0	0	0	0	0	1	0	2	2	1	3	1	3	0	3	2.00	2	0
4	4	1	1	1	1	9	9	9	9	9	9	9	9	9	9	9	2	3	1	5	5	2		1	2800	1	05032023	20	1	1	0	0	0	0	0	0	0	3	3	1	2	3	2	2	3	3	3.00	2	0
4	4	1	1	1	1	9	9	9	9	9	9	9	9	9	9	9	2	3	1	5	5	2		1	2800	1	05032023	10	1	1	0	0	0	0	0	0	1	0	3	0	3	2	3	3	3	3	2.00	2	0
4	4	1	1	1	1	9	9	9	9	9	9	9	9	9	9	9	2	3	3	5	5	2		1	2800	1	05032023	11	1	1	0	0	0	0	0	0	1	1	3	2	2	2	1	2	2	3	2.00	2	0
4	4	1	1	1	1	9	9	9	9	9	9	9	9	9	9	9	2	3	2	5	5	2		1	2800	1	05032023	14	1	1	0	0	0	0	0	0	0	0	1	3	1	3	3	3	0	3	2.00	2	0
2	2	1	1	1	9	1	9	9	1	9	9	9	9	9	9	9	1	3	3	4	3	3		1	0	1	07112023	20	1	1	0	0	0	0	0	0	0	0	0	0	0	1	0	0	1	1	1.00	2	0
4	4	4	1	1	1	1	9	9	1	9	9	9	9	9	1	9	1	4	1	4	5	1		1	0	1	18032023	8	1	1	0	0	0	0	0	0	0	0	0	0	0	1	0	0	1	1	1.00	2	0
4	4	4	1	1	1	1	9	9	1	9	9	9	9	9	1	9	1	4	2	4	5	1		1	0	1	18032023	6	1	1	0	0	0	0	0	0	1	0	2	2	1	3	1	2	1	0	3.00	2	0
1	1	4	1	1	1	1	1	1	1	1	1	1	1	1	1	1	2	1	1	1	1	4		1	2000	1	06022023	8	1	1	0	0	0	0	0	0	0	0	3	2	2	0	0	0	0	0	1.00	2	0
4	2	1	1	1	9	9	1	9	9	9	9	9	9	9	9	9	0	3	3	4	3	1		1	5000	1	03022023	13	1	1	0	0	0	0	0	0	1	1	3	2	2	1	2	2	1	1	2.00	2	0
1	2	1	1	1	9	1	9	9	9	9	9	1	9	9	1	9	1	4	3	3	4	3		1	500	1	08112023	16	1	1	0	0	0	0	0	0	0	0	0	0	0	0	0	0	0	1	1.00	2	0
2	3	2	2	1	9	1	1	9	1	9	9	9	9	9	9	9	2	2	2	4	5	4		1	5700	1	19012015	19	1	1	0	0	0	0	0	0	1	0	2	2	1	3	1	3	0	3	2.00	2	0
1	1	4	1	1	1	1	9	1	1	9	9	9	9	9	9	9	2	1	1	5	5	2		1	2000	1	27072023	26	1	1	0	0	0	0	0	0	0	3	3	1	2	3	2	2	3	3	3.00	1	1
2	4	4	1	1	9	1	9	1	1	9	9	9	9	9	9	9	3	2	1	3	3	3		1	8000	1	29032023	38	1	1	0	0	0	0	0	0	1	0	3	0	3	2	3	3	3	3	2.00	2	0
2	4	4	1	1	9	1	9	1	1	9	9	9	9	9	9	9	3	2	2	3	3	3		1	8000	1	29032023	15	1	1	0	0	0	0	0	0	1	1	3	2	2	2	1	2	2	3	2.00	2	0
2	4	4	1	1	9	1	9	1	1	9	9	9	9	9	9	9	3	2	1	3	3	3		1	8000	1	29032023	12	1	1	0	0	0	0	0	0	0	0	1	3	1	3	3	3	0	3	2.00	2	0
2	4	4	1	1	9	1	9	1	1	9	9	9	9	9	9	9	3	2	1	3	3	3		1	8000	1	29032023	16	1	1	0	0	0	0	0	0	0	0	0	0	0	1	0	0	1	1	1.00	2	0
2	3	2	2	1	9	1	9	9	1	9	9	9	9	9	9	9	1	2	3	3	5	1		1	4000	1	06012024	18	1	1	0	0	0	0	0	0	0	0	0	0	0	1	0	0	1	1	1.00	2	0
1	2	4	1	1	9	1	9	9	9	9	9	9	9	9	9	9	1	2	3	5	5	3		1	1000	1	17032023	16	1	1	0	0	0	0	0	0	1	0	2	2	1	3	1	2	1	0	3.00	2	0
2	4	3	3	1	1	1	9	9	9	9	9	9	9	9	9	9	2	3	1	3	4	1		1	4000	1	07032023	15	1	1	0	0	0	0	0	0	0	0	3	2	2	0	0	0	0	0	1.00	2	0
2	4	3	3	1	1	1	9	9	9	9	9	9	9	9	9	9	2	3	1	3	4	1		1	4000	1	07032023	22	1	1	0	0	0	0	0	0	1	1	3	2	2	1	2	2	1	1	2.00	2	0
2	4	3	3	1	1	1	9	9	9	9	9	9	9	9	9	9	2	3	1	3	4	1		1	4000	1	07032023	18	1	1	0	0	0	0	0	0	0	0	0	0	0	0	0	0	0	1	1.00	2	0
2	4	3	3	1	1	1	9	9	9	9	9	9	9	9	9	9	2	3	1	3	4	1		1	4000	1	07032023	16	1	1	0	0	0	0	0	0	1	0	2	2	1	3	1	3	0	3	2.00	2	0
5	2	1	1	1	9	9	9	9	9	9	9	9	9	9	9	9	1	3	1	4	1	1		1	0	1	10112023	18	1	1	0	0	0	0	0	0	0	3	3	1	2	3	2	2	3	3	3.00	1	2
4	4	4	2	1	9	1	9	9	1	9	9	1	1	1	1	1	1	4	1	3	3	1		1	0	2	21022023	8	1	1	0	0	0	0	0	0	1	0	3	0	3	2	3	3	3	3	2.00	2	0
4	4	4	2	1	9	1	9	9	1	9	9	1	1	1	1	1	1	4	3	3	3	1		1	0	2	21022023	30	1	1	0	0	0	0	0	0	1	1	3	2	2	2	1	2	2	3	2.00	2	0
4	4	1	1	9	1	9	1	9	9	9	9	1	9	9	9	9	1	3	1	3	2	1		2	800	3	01022015	22	1	1	0	0	0	0	0	0	0	0	1	3	1	3	3	3	0	3	2.00	2	0
1	1	4	3	1	1	1	9	1	1	1	9	9	9	9	1	9	3	2	2	5	5	3		1	5000	1	18032023	15	1	1	0	0	0	0	0	0	0	0	0	0	0	1	0	0	1	1	1.00	2	0
1	1	2	3	1	1	1	1	1	1	1	9	1	9	9	1	1	3	2	1	1	1	1		2	800	3	25122023	12	1	1	0	0	0	0	0	0	0	0	0	0	0	1	0	0	1	1	1.00	2	0
2	4	4	3	1	9	1	9	9	9	9	9	9	9	9	9	9	2	2	3	3	3	1		1	5000	1	04032023	38	1	1	0	0	0	0	0	0	1	0	2	2	1	3	1	2	1	0	3.00	2	0
2	4	4	3	1	9	1	9	9	9	9	9	9	9	9	9	9	2	2	2	3	3	1		1	5000	1	04032023	20	1	1	0	0	0	0	0	0	0	0	3	2	2	0	0	0	0	0	1.00	2	0
2	4	4	3	1	9	1	9	9	9	9	9	9	9	9	9	9	2	2	1	3	3	1		1	5000	1	04032023	12	1	1	0	0	0	0	0	0	1	1	3	2	2	1	2	2	1	1	2.00	2	0
2	4	4	3	1	9	1	9	9	9	9	9	9	9	9	9	9	2	2	3	3	3	1		1	5000	1	04032023	16	1	1	0	0	0	0	0	0	0	0	0	0	0	0	0	0	0	1	1.00	2	0
1	2	1	3	1	9	1	1	9	1	9	9	9	9	9	9	9	1	2	1	4	4	1		1	4000	1	08032023	15	1	1	0	0	0	0	0	0	1	0	2	2	1	3	1	3	0	3	2.00	2	0
1	1	1	1	1	1	1	1	9	9	9	9	1	1	1	1	1	2	2	1	2	5	5		1	4000	1	25022023	18	1	1	0	0	0	0	0	0	0	3	3	1	2	3	2	2	3	3	3.00	2	0
4	4	2	1	9	1	9	1	9	9	9	9	1	1	1	1	1	3	2	1	3	5	1		2	5000	1	15012015	15	1	1	0	0	0	0	0	0	1	0	3	0	3	2	3	3	3	3	2.00	2	0
1	1	4	1	1	1	1	9	9	9	9	9	9	9	9	9	9	1	2	1	5	5	3		1	10000	1	10012023	13	1	1	0	0	0	0	0	0	1	1	3	2	2	2	1	2	2	3	2.00	2	0
2	2	1	1	1	9	1	9	9	9	9	9	9	9	9	9	9	1	3	2	3	3	1		1	500	1	24112023	12	1	1	0	0	0	0	0	0	0	0	1	3	1	3	3	3	0	3	2.00	2	0
8	8	1	1	1	9	1	9	9	1	9	9	9	9	1	1	1	1	3	1	2	2	2		1	8088	2	08052023	14	1	1	0	0	0	0	0	0	0	0	0	0	0	1	0	0	1	1	1.00	2	0
8	8	1	1	1	9	1	9	9	1	9	9	9	9	1	1	1	1	3	1	2	2	2		1	8088	2	08052023	38	1	1	0	0	0	0	0	0	0	0	0	0	0	1	0	0	1	1	1.00	2	0
2	4	2	2	1	9	1	9	9	1	9	9	9	9	9	9	9	1	2	3	4	4	1		1	1500	1	28022015	20	1	1	0	0	0	0	0	0	1	0	2	2	1	3	1	2	1	0	3.00	2	0
2	3	4	1	1	2	9	9	9	9	9	9	9	9	9	1	9	2	2	1	5	5	2		1	8000	1	23032023	17	1	1	0	0	0	0	0	0	0	0	3	2	2	0	0	0	0	0	1.00	2	0
1	1	1	1	1	9	1	9	9	9	9	9	9	9	9	9	9	1	2	3	3	3	1		1	1000	1	24112023	38	1	1	0	0	0	0	0	0	1	1	3	2	2	1	2	2	1	1	2.00	2	0
4	8	1	2	1	1	1	9	9	1	9	9	9	9	9	1	1	2	4	3	4	4	2		1	0	1	12032023	39	1	1	0	0	0	0	0	0	0	0	0	0	0	0	0	0	0	1	1.00	2	0
4	8	1	2	1	1	1	9	9	1	9	9	9	9	9	1	1	2	4	1	4	4	2		1	0	1	12032023	26	1	1	0	0	0	0	0	0	1	0	2	2	1	3	1	3	0	3	2.00	2	0
1	3	2	1	1	9	1	1	1	1	1	9	1	9	9	9	9	3	1	1	5	5	3		1	10000	1	06022015	18	1	1	0	0	0	0	0	0	0	3	3	1	2	3	2	2	3	3	3.00	2	0
3	4	1	1	9	1	9	1	9	9	9	9	1	1	9	9	9	2	2	1	1	3	1		2	3500	3	30012015	20	1	1	0	0	0	0	0	0	1	0	3	0	3	2	3	3	3	3	2.00	2	0
2	4	3	3	1	9	1	9	9	9	9	9	9	9	9	1	9	2	4	2	4	4	1		1	4800	1	05022023	20	1	1	0	0	0	0	0	0	1	1	3	2	2	2	1	2	2	3	2.00	2	0
2	3	1	2	1	9	1	9	9	9	9	9	9	9	9	1	9	1	2	1	3	5	1		1	2300	1	10022015	42	1	1	0	0	0	0	0	0	0	0	1	3	1	3	3	3	0	3	2.00	2	0
1	2	1	1	1	9	1	9	9	9	9	9	9	9	9	9	9	1	2	1	4	4	1		1	1500	1	16022023	20	1	1	0	0	0	0	0	0	0	0	0	0	0	1	0	0	1	1	1.00	2	0
1	1	4	1	1	1	1	9	9	9	9	9	9	9	9	1	9	2	1	1	5	4	3		1	7000	1	14042023	12	1	1	0	0	0	0	0	0	0	0	0	0	0	1	0	0	1	1	1.00	2	0
8	4	4	1	1	9	9	9	9	9	9	9	9	9	9	1	1	1	4	3	2	2	1		1	0	1	14032023	38	1	1	0	0	0	0	0	0	1	0	2	2	1	3	1	2	1	0	3.00	2	0
8	4	4	1	1	9	9	9	9	9	9	9	9	9	9	1	1	1	4	2	2	2	1		1	0	1	14032023	30	1	1	0	0	0	0	0	0	0	0	3	2	2	0	0	0	0	0	1.00	2	0
5	4	1	1	9	9	9	9	9	9	9	9	1	9	1	1	9	1	2	1	3	3	1		2	1000	1	11122023	20	1	1	0	0	0	0	0	0	1	1	3	2	2	1	2	2	1	1	2.00	2	0
1	1	1	1	1	1	1	1	1	9	9	9	9	1	1	1	1	2	2	1	4	4	1		2	500	1	26022023	16	1	1	0	0	0	0	0	0	0	0	0	0	0	0	0	0	0	1	1.00	1	1
1	2	1	1	1	2	1	9	9	9	9	9	9	9	9	9	9	1	2	1	5	5	2		1	3000	1	24112023	28	1	1	0	0	0	0	0	0	1	0	2	2	1	3	1	3	0	3	2.00	2	0
2	4	4	1	1	1	9	9	9	9	9	9	9	9	9	1	9	3	2	2	5	5	2		1	2500	1	10032023	38	1	1	0	0	0	0	0	0	0	3	3	1	2	3	2	2	3	3	3.00	2	0
4	4	1	1	1	1	1	9	9	1	9	9	9	9	1	1	1	1	3	1	3	3	1		1	0	2	15032023	12	1	1	0	0	0	0	0	0	1	0	3	0	3	2	3	3	3	3	2.00	2	0
4	4	1	1	1	1	1	9	9	1	9	9	9	9	1	1	1	1	3	1	3	3	1		1	0	2	15032023	20	1	1	0	0	0	0	0	0	1	1	3	2	2	2	1	2	2	3	2.00	2	0
1	1	4	1	1	9	1	9	9	9	9	9	9	9	9	9	9	1	1	2	5	5	2		1	7000	1	10042023	12	1	1	0	0	0	0	0	0	0	0	1	3	1	3	3	3	0	3	2.00	2	0
1	2	2	3	1	1	9	1	9	9	9	9	9	9	9	9	9	1	3	1	3	5	5		1	10000	2	18032023	20	1	1	0	0	0	0	0	0	0	0	0	0	0	1	0	0	1	1	1.00	2	0
2	3	1	1	1	9	1	9	9	9	9	9	9	9	9	1	9	1	2	1	4	4	5		1	1500	1	16022015	25	1	1	0	0	0	0	0	0	0	0	0	0	0	1	0	0	1	1	1.00	2	0
4	4	1	1	9	1	9	1	9	1	9	9	1	1	1	1	1	2	1	1	3	5	1		2	8000	1	21022015	19	1	1	0	0	0	0	0	0	1	0	2	2	1	3	1	2	1	0	3.00	2	0
4	4	4	1	9	1	9	9	9	9	9	9	1	1	9	9	9	2	2	1	1	2	1		2	2000	1	09022023	10	1	1	0	0	0	0	0	0	0	0	3	2	2	0	0	0	0	0	1.00	2	0
3	1	1	1	1	1	9	9	9	9	9	9	1	1	1	1	1	1	2	1	2	3	1		2	2000	1	01042023	38	1	1	0	0	0	0	0	0	1	1	3	2	2	1	2	2	1	1	2.00	2	0
4	8	1	1	1	9	1	1	9	1	9	9	9	9	1	1	1	1	2	2	4	4	1		1	5000	1	04032025	30	1	1	0	0	0	0	0	0	0	0	0	0	0	0	0	0	0	1	1.00	2	0
4	8	1	1	1	9	1	1	9	1	9	9	9	9	1	1	1	1	2	1	4	4	1		1	5000	1	04032025	20	1	1	0	0	0	0	0	0	1	0	2	2	1	3	1	3	0	3	2.00	2	0
2	2	1	1	1	9	1	9	9	9	9	9	9	9	9	9	9	1	2	1	1	4	1		1	500	1	26112023	16	1	1	0	0	0	0	0	0	0	3	3	1	2	3	2	2	3	3	3.00	2	0
5	6	1	1	9	1	9	9	9	9	9	9	9	1	1	1	1	1	3	1	4	3	1		2	400	1	23122023	16	1	1	0	0	0	0	0	0	1	0	3	0	3	2	3	3	3	3	2.00	2	0
3	4	2	2	1	9	1	1	9	1	9	9	9	9	9	9	9	2	2	1	3	3	1		1	5000	1	06022015	22	1	1	0	0	0	0	0	0	1	1	3	2	2	2	1	2	2	3	2.00	2	0
2	2	2	1	1	1	9	1	9	9	9	9	9	9	9	9	9	1	2	3	3	4	5		1	4000	1	19052023	36	1	1	0	0	0	0	0	0	0	0	1	3	1	3	3	3	0	3	2.00	2	0
3	4	1	1	1	1	9	9	9	9	9	9	9	9	9	9	9	1	3	1	4	4	1		1	1000	1	06022015	14	1	1	0	0	0	0	0	0	0	0	0	0	0	1	0	0	1	1	1.00	2	0
2	4	1	1	1	1	1	9	9	9	9	9	9	9	1	1	1	1	4	3	3	3	1		1	0	1	17042023	34	1	1	0	0	0	0	0	0	0	0	0	0	0	1	0	0	1	1	1.00	2	0
2	4	1	1	1	1	1	9	9	9	9	9	9	9	1	1	1	1	4	1	3	3	1		1	0	1	17042023	39	1	1	0	0	0	0	0	0	1	0	2	2	1	3	1	2	1	0	3.00	2	0
1	1	2	3	1	1	1	1	9	9	1	9	1	1	1	2	1	1	3	2	1	1	1		1	800	1	22032023	16	1	1	0	0	0	0	0	0	0	0	3	2	2	0	0	0	0	0	1.00	1	1
4	4	1	1	9	1	9	1	9	1	9	1	1	1	1	1	1	4	1	1	3	5	1		2	15000	1	02012015	16	1	1	0	0	0	0	0	0	1	1	3	2	2	1	2	2	1	1	2.00	2	0
1	1	1	1	1	9	1	9	9	9	9	9	9	9	9	9	9	1	3	2	5	4	2		1	5300	1	07022023	20	1	1	0	0	0	0	0	0	0	0	0	0	0	0	0	0	0	1	1.00	2	0
1	1	2	1	1	1	1	1	9	9	9	9	9	9	9	9	9	2	1	1	4	4	1		1	1500	1	17032023	39	1	1	0	0	0	0	0	0	1	0	2	2	1	3	1	3	0	3	2.00	2	0
1	1	1	1	1	2	2	2	2	9	9	9	9	2	1	1	1	2	3	1	3	3	1		1	4000	1	23012023	6	1	1	0	0	0	0	0	0	0	3	3	1	2	3	2	2	3	3	3.00	2	0
1	2	1	1	1	1	1	1	9	9	9	9	9	9	9	9	9	3	1	1	5	5	2		1	3000	1	13022023	20	1	1	0	0	0	0	0	0	1	0	3	0	3	2	3	3	3	3	2.00	2	0
1	4	1	1	1	1	1	9	9	9	9	9	9	9	9	1	9	2	2	1	3	4	1		1	2888	3	16062023	20	1	1	0	0	0	0	0	0	1	1	3	2	2	2	1	2	2	3	2.00	2	0
1	4	1	1	1	1	1	9	9	9	9	9	9	9	9	1	9	2	2	1	3	4	1		1	2888	3	16062023	16	1	1	0	0	0	0	0	0	0	0	1	3	1	3	3	3	0	3	2.00	2	0
1	1	3	3	1	1	1	1	9	1	9	9	9	9	9	9	9	1	2	2	5	4	1		1	4000	1	22042023	8	1	1	0	0	0	0	0	0	0	0	0	0	0	1	0	0	1	1	1.00	2	0
4	4	2	2	9	1	9	1	9	9	9	9	9	9	9	9	9	1	3	2	3	3	4		2	2800	3	12012015	10	1	1	0	0	0	0	0	0	0	0	0	0	0	1	0	0	1	1	1.00	1	1
2	2	1	3	1	1	1	1	9	9	9	9	9	9	9	9	9	1	2	1	4	5	1		1	4000	2	19042023	16	1	1	0	0	0	0	0	0	1	0	2	2	1	3	1	2	1	0	3.00	2	0
5	4	1	1	9	1	9	9	9	9	9	9	1	1	1	1	1	1	2	1	3	4	1		2	1500	1	13122023	10	1	1	0	0	0	0	0	0	0	0	3	2	2	0	0	0	0	0	1.00	2	0
1	1	4	3	1	1	1	1	1	1	1	1	1	1	1	1	1	3	1	1	5	5	3		1	8000	1	05022023	17	1	1	0	0	0	0	0	0	1	1	3	2	2	1	2	2	1	1	2.00	2	0
4	4	1	1	1	1	1	9	9	9	9	9	9	9	9	1	1	1	3	1	4	4	2		1	4500	1	19032023	22	1	1	0	0	0	0	0	0	0	0	0	0	0	0	0	0	0	1	1.00	2	0
4	4	1	1	1	1	1	9	9	9	9	9	9	9	9	1	1	1	3	1	4	4	2		1	4500	1	19032023	16	1	1	0	0	0	0	0	0	1	0	2	2	1	3	1	3	0	3	2.00	2	0
1	1	1	1	1	9	1	1	9	1	9	9	9	9	9	9	9	3	3	1	5	5	2		1	5000	1	03022023	20	1	1	0	0	0	0	0	0	0	3	3	1	2	3	2	2	3	3	3.00	2	0
1	4	4	1	1	1	1	9	9	9	9	9	9	9	1	1	1	2	2	3	3	3	1		1	3000	1	19022023	20	1	1	0	0	0	0	0	0	1	0	3	0	3	2	3	3	3	3	2.00	2	0
2	1	4	1	1	9	1	1	9	9	9	9	9	9	9	1	9	1	3	1	3	5	1		1	2000	1	18042023	38	1	1	0	0	0	0	0	0	1	1	3	2	2	2	1	2	2	3	2.00	2	0
5	6	1	1	9	9	9	1	9	9	9	9	9	9	9	9	9	1	3	2	1	1	1		2	800	2	29012015	14	1	1	0	0	0	0	0	0	0	0	1	3	1	3	3	3	0	3	2.00	1	2
1	1	1	1	1	1	1	1	1	1	9	9	9	9	9	1	1	2	2	2	3	3	3		1	5000	1	10022023	22	1	1	0	0	0	0	0	0	0	0	0	0	0	1	0	0	1	1	1.00	2	0
2	4	1	1	1	9	1	9	9	9	9	9	9	9	9	1	9	1	2	3	4	4	2		1	1000	1	09022015	38	1	1	0	0	0	0	0	0	0	0	0	0	0	1	0	0	1	1	1.00	2	0
4	6	1	1	9	1	9	1	9	9	9	9	1	1	1	1	1	2	1	1	1	1	1		2	600	1	11012023	13	1	1	0	0	0	0	0	0	1	0	2	2	1	3	1	2	1	0	3.00	2	0
2	4	4	3	1	9	1	9	9	9	9	9	9	9	9	9	9	2	3	1	4	4	1		1	3000	1	10022023	18	1	1	0	0	0	0	0	0	0	0	3	2	2	0	0	0	0	0	1.00	2	0
1	1	4	1	1	9	1	9	9	9	9	9	1	1	9	1	1	2	2	2	5	5	2		1	7000	1	17022023	17	1	1	0	0	0	0	0	0	1	1	3	2	2	1	2	2	1	1	2.00	2	0
1	1	2	3	1	9	9	1	9	9	9	9	9	9	9	9	9	1	2	1	3	3	1		1	2000	2	19032023	15	1	1	0	0	0	0	0	0	0	0	0	0	0	0	0	0	0	1	1.00	2	0
8	4	4	1	1	1	1	9	9	9	9	9	9	9	9	1	1	1	4	2	2	3	1		1	3000	1	28022023	15	1	1	0	0	0	0	0	0	1	0	2	2	1	3	1	3	0	3	2.00	2	0
2	3	1	1	1	9	1	9	9	9	9	9	9	9	9	9	9	1	2	1	4	4	1		1	1000	1	14122023	18	1	1	0	0	0	0	0	0	0	3	3	1	2	3	2	2	3	3	3.00	2	0
1	2	2	1	1	1	1	1	9	9	9	9	9	9	9	9	1	1	2	1	4	5	4		1	5000	3	26032023	20	1	1	0	0	0	0	0	0	1	0	3	0	3	2	3	3	3	3	2.00	2	0
5	6	1	1	9	1	9	1	9	9	9	9	1	1	1	1	1	2	2	3	3	5	3		2	3800	1	17032015	21	1	1	0	0	0	0	0	0	1	1	3	2	2	2	1	2	2	3	2.00	2	0
1	1	4	1	1	9	1	9	9	9	9	9	9	9	9	9	9	1	2	1	5	5	2		1	3000	1	30042023	13	1	1	0	0	0	0	0	0	0	0	1	3	1	3	3	3	0	3	2.00	2	0
4	4	1	1	9	9	9	9	9	9	9	9	1	1	1	1	1	1	3	2	3	3	1		2	1000	1	25022023	10	1	1	0	0	0	0	0	0	0	0	0	0	0	1	0	0	1	1	1.00	2	0
3	4	1	1	1	9	9	1	9	9	9	9	9	9	9	9	9	1	3	1	3	3	5		1	700	3	03022015	15	1	1	0	0	0	0	0	0	0	0	0	0	0	1	0	0	1	1	1.00	1	2
2	4	3	3	1	1	1	1	1	1	9	9	9	9	9	9	1	2	1	2	3	4	2		1	4000	1	11032023	12	1	1	0	0	0	0	0	0	1	0	2	2	1	3	1	2	1	0	3.00	2	0
1	1	4	1	1	1	1	1	1	1	9	1	9	9	9	9	9	1	2	2	5	5	2		1	10000	1	01052023	34	1	1	0	0	0	0	0	0	0	0	3	2	2	0	0	0	0	0	1.00	2	0
2	3	1	1	1	9	1	9	1	1	9	9	9	9	9	9	9	1	2	2	4	5	1		1	1500	1	14122023	20	1	1	0	0	0	0	0	0	1	1	3	2	2	1	2	2	1	1	2.00	2	0
3	4	1	1	1	9	1	1	9	1	9	9	9	9	9	9	9	2	2	1	3	5	3		1	4000	1	15122015	18	1	1	0	0	0	0	0	0	0	0	0	0	0	0	0	0	0	1	1.00	2	0
1	1	4	3	1	1	1	1	1	1	9	1	1	9	9	9	9	3	1	2	5	5	1		1	8000	1	25042023	14	1	1	0	0	0	0	0	0	1	0	2	2	1	3	1	3	0	3	2.00	2	0
2	1	2	1	1	9	9	1	9	9	9	9	9	9	9	9	9	1	2	1	3	4	3		1	2000	3	18042023	24	1	1	0	0	0	0	0	0	0	3	3	1	2	3	2	2	3	3	3.00	1	1
1	4	4	1	1	1	1	9	9	9	9	9	1	1	1	1	1	1	3	3	3	3	1		1	2000	1	21042023	20	1	1	0	0	0	0	0	0	1	0	3	0	3	2	3	3	3	3	2.00	2	0
1	4	4	3	1	9	1	2	9	9	9	9	9	9	9	9	9	2	3	3	5	4	2		1	2000	1	13022023	14	1	1	0	0	0	0	0	0	1	1	3	2	2	2	1	2	2	3	2.00	2	0
1	4	4	3	1	9	1	2	9	9	9	9	9	9	9	9	9	2	3	2	5	4	2		1	2000	1	13022023	15	1	1	0	0	0	0	0	0	0	0	1	3	1	3	3	3	0	3	2.00	2	0
3	2	2	1	1	1	1	1	9	9	9	9	9	9	9	9	9	0	2	1	3	4	1		1	3000	1	20042023	22	1	1	0	0	0	0	0	0	0	0	0	0	0	1	0	0	1	1	1.00	2	0
3	4	1	1	1	1	1	9	9	9	9	9	1	9	1	1	9	1	2	3	4	4	1		2	1500	1	12022015	30	1	1	0	0	0	0	0	0	0	0	0	0	0	1	0	0	1	1	1.00	2	0
2	3	1	1	1	1	1	9	1	1	9	9	9	9	9	9	9	2	2	1	3	3	4		1	0	3	14122023	22	1	1	0	0	0	0	0	0	1	0	2	2	1	3	1	2	1	0	3.00	2	0
4	4	1	1	9	1	9	1	9	9	9	9	9	9	9	9	9	1	2	2	2	3	3		1	5000	1	10012015	16	1	1	0	0	0	0	0	0	0	0	3	2	2	0	0	0	0	0	1.00	2	0
2	4	4	3	1	9	1	9	9	9	9	1	9	9	9	9	9	1	2	2	4	4	1		1	6000	1	08032023	10	1	1	0	0	0	0	0	0	1	1	3	2	2	1	2	2	1	1	2.00	2	0
2	4	4	3	1	9	1	9	9	9	9	1	9	9	9	9	9	1	2	2	4	4	1		1	6000	1	08032023	20	1	1	0	0	0	0	0	0	0	0	0	0	0	0	0	0	0	1	1.00	2	0
1	1	4	1	1	1	1	9	1	1	9	1	9	9	9	9	9	3	1	2	4	3	3		1	20000	1	02042023	6	1	1	0	0	0	0	0	0	1	0	2	2	1	3	1	3	0	3	2.00	2	0
4	6	1	1	9	1	1	9	9	9	9	9	1	1	1	1	1	2	2	2	4	5	2		2	5212	1	01032015	18	1	1	0	0	0	0	0	0	0	3	3	1	2	3	2	2	3	3	3.00	2	0
5	6	1	1	9	9	9	9	9	9	9	9	1	1	9	1	1	1	3	2	3	3	6	farmer	2	2000	1	12042023	20	1	1	0	0	0	0	0	0	1	0	3	0	3	2	3	3	3	3	2.00	1	1
5	6	1	1	9	9	9	9	9	9	9	9	1	1	9	1	1	1	3	2	3	3	6	farmer	2	2000	1	12042023	20	1	1	0	0	0	0	0	0	1	1	3	2	2	2	1	2	2	3	2.00	1	1
5	4	1	1	9	1	9	9	9	9	9	9	1	1	1	1	1	1	2	2	4	4	1		2	1800	1	01012015	13	1	1	0	0	0	0	0	0	0	0	1	3	1	3	3	3	0	3	2.00	2	0
4	4	1	1	1	1	9	9	9	9	9	9	1	9	1	1	9	1	2	1	3	4	1		2	1000	1	14122023	18	1	1	0	0	0	0	0	0	0	0	0	0	0	1	0	0	1	1	1.00	2	0
2	4	3	3	1	9	1	1	9	1	9	9	1	9	9	1	1	2	4	3	3	4	1		1	15000	1	14032023	36	1	1	0	0	0	0	0	0	0	0	0	0	0	1	0	0	1	1	1.00	2	0
1	2	3	3	1	1	1	1	9	9	9	9	9	9	9	9	9	1	3	2	4	3	1		1	5000	1	13032023	17	1	1	0	0	0	0	0	0	1	0	2	2	1	3	1	2	1	0	3.00	2	0
1	2	4	3	2	2	1	1	1	2	9	9	9	9	9	1	1	2	2	1	2	3	1		1	300	2	26022023	26	1	1	0	0	0	0	0	0	0	0	3	2	2	0	0	0	0	0	1.00	2	0
2	1	4	3	1	1	1	9	9	9	9	9	9	9	9	9	9	1	2	2	4	5	2		1	3500	1	02042023	19	1	1	0	0	0	0	0	0	1	1	3	2	2	1	2	2	1	1	2.00	2	0
4	4	2	1	9	9	9	1	9	9	9	9	1	1	1	1	1	2	2	2	3	3	3		2	4900	1	15012015	30	1	1	0	0	0	0	0	0	0	0	0	0	0	0	0	0	0	1	1.00	2	0
1	2	3	3	1	1	1	1	1	1	9	9	9	9	9	9	9	2	1	3	5	4	2		1	10000	1	19052023	22	1	1	0	0	0	0	0	0	1	0	2	2	1	3	1	3	0	3	2.00	2	0
2	3	2	2	1	1	1	9	1	1	9	9	9	1	9	1	9	1	2	1	5	5	1		1	2000	1	14122023	20	1	1	0	0	0	0	0	0	0	3	3	1	2	3	2	2	3	3	3.00	2	0
1	1	4	1	1	9	1	1	9	1	9	9	9	9	9	9	9	1	2	2	5	5	1		1	4000	1	28052023	20	1	1	0	0	0	0	0	0	1	0	3	0	3	2	3	3	3	3	2.00	2	0
1	2	2	1	1	1	1	1	9	9	9	9	9	9	9	9	9	1	2	3	3	4	1		1	3000	1	08032023	28	1	1	0	0	0	0	0	0	1	1	3	2	2	2	1	2	2	3	2.00	2	0
1	1	1	1	1	1	1	1	1	1	9	1	1	1	9	1	1	3	2	2	3	3	1		1	7000	1	27042023	22	1	1	0	0	0	0	0	0	0	0	1	3	1	3	3	3	0	3	2.00	2	0
2	2	4	3	1	9	1	9	1	1	9	1	9	9	9	9	9	2	1	1	5	5	3		1	9000	1	14012023	20	1	1	0	0	0	0	0	0	0	0	0	0	0	1	0	0	1	1	1.00	2	0
5	4	1	1	9	9	1	9	9	9	9	9	1	9	1	1	9	1	2	1	3	4	1		2	1000	1	14122023	20	1	1	0	0	0	0	0	0	0	0	0	0	0	1	0	0	1	1	1.00	2	0
1	3	2	3	1	1	1	1	1	9	9	9	9	9	9	9	9	1	2	2	5	5	3		1	800	1	23012023	20	1	1	0	0	0	0	0	0	1	0	2	2	1	3	1	2	1	0	3.00	2	0
3	2	2	1	9	9	1	1	9	1	9	9	9	9	1	9	9	3	1	2	5	5	3		1	6500	1	05012015	16	1	1	0	0	0	0	0	0	0	0	3	2	2	0	0	0	0	0	1.00	2	0
1	2	2	1	1	1	1	1	9	1	9	1	9	9	9	9	9	1	2	2	5	4	3		1	3000	1	29042023	29	1	1	0	0	0	0	0	0	1	1	3	2	2	1	2	2	1	1	2.00	2	0
2	4	3	2	1	1	1	1	1	1	9	9	9	9	9	1	9	2	1	2	4	4	2		1	20000	1	01032023	22	1	1	0	0	0	0	0	0	0	0	0	0	0	0	0	0	0	1	1.00	2	0
2	4	4	3	1	1	9	9	9	9	9	9	9	9	9	9	9	1	3	2	4	3	6	student	1	5000	1	14032023	12	1	1	0	0	0	0	0	0	1	0	2	2	1	3	1	3	0	3	2.00	2	0
2	4	1	1	1	9	1	9	9	9	9	9	9	9	9	9	9	1	2	3	4	5	1		1	2000	1	16022015	10	1	1	0	0	0	0	0	0	0	3	3	1	2	3	2	2	3	3	3.00	2	0
1	4	4	1	1	1	1	1	1	1	9	9	9	9	9	1	1	2	1	3	4	4	1		1	10000	3	01042023	20	1	1	0	0	0	0	0	0	1	0	3	0	3	2	3	3	3	3	2.00	2	0
2	2	2	2	1	1	1	1	9	9	9	9	9	9	9	9	9	1	3	2	3	4	1		1	5000	1	02082023	20	1	1	0	0	0	0	0	0	1	1	3	2	2	2	1	2	2	3	2.00	2	0
5	2	1	1	9	9	9	9	9	9	9	9	1	1	1	1	1	1	3	3	2	2	1		2	36	1	08012023	30	1	1	0	0	0	0	0	0	0	0	1	3	1	3	3	3	0	3	2.00	2	0
1	1	2	2	1	1	1	1	1	1	1	9	1	9	9	9	9	3	1	1	5	5	3		1	9000	1	11112015	28	1	1	0	0	0	0	0	0	0	0	0	0	0	1	0	0	1	1	1.00	2	0
2	2	4	3	1	9	1	9	1	1	9	9	9	9	9	9	9	3	2	2	5	5	2		1	5000	1	14022023	20	1	1	0	0	0	0	0	0	0	0	0	0	0	1	0	0	1	1	1.00	2	0
1	4	3	3	1	1	1	1	1	1	9	9	9	9	9	9	9	2	1	3	3	3	1		1	20000	1	27032023	24	1	1	0	0	0	0	0	0	1	0	2	2	1	3	1	2	1	0	3.00	2	0
1	2	1	1	1	1	1	1	1	1	1	9	1	1	9	1	1	3	2	2	3	3	1		1	5000	1	07022023	26	1	1	0	0	0	0	0	0	0	0	3	2	2	0	0	0	0	0	1.00	2	0
4	1	2	1	1	9	1	1	9	9	9	9	9	9	9	9	9	1	3	3	3	4	1		1	3000	1	18052023	24	1	1	0	0	0	0	0	0	1	1	3	2	2	1	2	2	1	1	2.00	1	2
3	4	1	1	1	1	9	9	9	9	9	9	9	9	9	9	9	1	3	2	3	2	1		1	800	2	08012015	20	1	1	0	0	0	0	0	0	0	0	0	0	0	0	0	0	0	1	1.00	1	1
1	4	3	3	1	1	1	1	1	9	9	9	9	9	9	1	1	2	1	3	3	3	1		1	12000	1	14032023	20	1	1	0	0	0	0	0	0	1	0	2	2	1	3	1	3	0	3	2.00	2	0
1	4	4	3	1	9	1	9	9	9	9	9	9	9	9	1	9	3	2	2	4	4	3		1	400	1	14022023	22	1	1	0	0	0	0	0	0	0	3	3	1	2	3	2	2	3	3	3.00	1	2
2	4	3	3	1	1	1	1	9	1	9	9	9	9	9	1	1	2	1	3	4	4	3		1	12000	1	03022023	26	1	1	0	0	0	0	0	0	1	0	3	0	3	2	3	3	3	3	2.00	2	0
2	2	4	3	1	9	1	9	1	1	9	9	9	9	9	9	9	3	1	3	4	4	3		1	8000	1	15022023	36	1	1	0	0	0	0	0	0	1	1	3	2	2	2	1	2	2	3	2.00	2	0
1	2	2	2	1	9	9	1	9	9	9	9	1	1	1	9	1	1	3	1	5	5	2		1	5000	1	19042023	28	1	1	0	0	0	0	0	0	0	0	1	3	1	3	3	3	0	3	2.00	2	0
2	3	2	2	1	9	1	1	9	1	9	9	9	9	9	9	9	1	2	3	4	5	1		1	2000	1	14122023	26	1	1	0	0	0	0	0	0	0	0	0	0	0	1	0	0	1	1	1.00	2	0
5	4	1	1	9	9	9	1	9	9	9	9	1	1	1	1	1	2	2	3	3	3	1		2	2000	1	06022023	30	1	1	0	0	0	0	0	0	0	0	0	0	0	1	0	0	1	1	1.00	2	0
4	4	1	1	9	9	9	1	9	9	1	9	9	1	1	1	9	2	2	2	3	3	1		2	4500	1	19122015	10	1	1	0	0	0	0	0	0	1	0	2	2	1	3	1	2	1	0	3.00	2	0
1	1	2	1	1	9	1	1	9	9	9	9	9	9	9	9	9	2	3	2	5	5	1		1	2000	3	04052023	32	1	1	0	0	0	0	0	0	0	0	3	2	2	0	0	0	0	0	1.00	2	0
2	4	4	3	1	1	1	1	1	1	9	9	9	9	9	1	1	2	2	2	4	4	3		1	20000	1	28022022	26	1	1	0	0	0	0	0	0	1	1	3	2	2	1	2	2	1	1	2.00	2	0
2	4	1	1	9	9	9	9	9	9	9	9	1	1	1	1	1	2	3	1	3	3	2		2	5000	1	06022023	20	1	1	0	0	0	0	0	0	0	0	0	0	0	0	0	0	0	1	1.00	1	1
2	4	4	3	1	9	1	9	9	9	9	9	9	9	9	9	9	2	2	2	5	5	4		1	5000	1	15022023	20	1	1	0	0	0	0	0	0	1	0	2	2	1	3	1	3	0	3	2.00	2	0
2	4	4	2	1	1	1	1	9	9	9	9	9	9	9	9	9	2	2	3	5	5	2		1	1500	1	03032023	14	1	1	0	2	2	2	2	2	0	3	3	1	2	3	2	2	3	3	3.00	2	0
1	1	1	1	1	1	1	9	9	9	1	9	9	9	9	1	1	1	2	3	1	1	1		1	4000	1	28012023	14	1	1	0	2	2	2	2	2	1	0	3	0	3	2	3	3	3	3	2.00	1	2
1	2	1	1	1	1	1	1	1	1	9	9	1	1	1	1	1	3	2	2	2	2	3		1	5600	1	10022023	19	1	1	0	0	0	0	0	0	1	1	3	2	2	2	1	2	2	3	2.00	2	0
2	4	4	3	1	9	1	9	9	9	9	9	9	9	9	9	9	1	3	1	5	5	2		1	3000	1	16032023	37	1	1	0	0	0	0	0	0	0	0	1	3	1	3	3	3	0	3	2.00	2	0
1	3	1	1	1	1	1	1	1	9	9	9	9	9	9	9	1	2	2	1	1	1	1		1	4000	3	08022023	16	1	1	0	0	0	0	0	0	0	0	0	0	0	1	0	0	1	1	1.00	2	0
1	1	2	2	1	1	1	1	1	9	9	9	1	1	9	1	1	1	2	2	5	5	2		1	5000	1	11032023	10	1	1	0	0	0	0	0	0	0	0	0	0	0	1	0	0	1	1	1.00	2	0
1	1	3	3	1	9	1	1	1	1	9	9	9	9	9	9	9	1	2	2	4	4	1		1	6000	1	12032023	34	1	1	0	0	0	0	0	0	1	0	2	2	1	3	1	2	1	0	3.00	2	0
2	2	4	3	1	9	1	9	9	9	9	9	9	9	9	9	9	2	3	2	4	4	3		1	3500	1	20042023	38	1	1	0	0	0	0	0	0	0	0	3	2	2	0	0	0	0	0	1.00	2	0
1	1	2	3	1	1	1	9	1	1	9	9	9	9	9	9	9	3	1	2	4	5	1		1	10000	1	04032015	18	1	1	0	0	0	0	0	0	1	1	3	2	2	1	2	2	1	1	2.00	2	0
4	4	1	1	9	9	9	1	9	9	9	9	1	9	1	1	1	2	2	2	1	1	1		2	6000	1	09122015	14	1	1	0	0	0	0	0	0	0	0	0	0	0	0	0	0	0	1	1.00	2	0
1	4	4	3	1	1	1	9	9	9	9	9	9	9	9	9	9	2	2	2	4	4	2		1	4500	1	06012023	14	1	1	0	0	0	0	0	0	1	0	2	2	1	3	1	3	0	3	2.00	2	0
2	2	4	3	1	9	1	9	9	9	9	9	9	9	9	9	9	3	2	2	5	5	2		1	6000	1	21032023	14	1	1	0	0	0	0	0	0	0	3	3	1	2	3	2	2	3	3	3.00	2	0
2	4	2	1	9	9	9	1	9	9	9	9	9	9	9	9	9	2	2	3	5	5	1		2	4000	1	30012015	16	1	1	0	0	0	0	0	0	1	0	3	0	3	2	3	3	3	3	2.00	2	0
1	1	2	2	1	9	1	1	9	9	9	9	9	9	9	9	9	1	2	2	5	5	2		1	7000	1	08042023	20	1	1	0	0	0	0	0	0	1	1	3	2	2	2	1	2	2	3	2.00	2	0
2	4	1	1	1	9	1	9	9	9	9	9	9	9	9	9	9	1	2	1	3	4	1		1	1000	1	09032015	19	1	1	0	0	0	0	0	0	0	0	1	3	1	3	3	3	0	3	2.00	2	0
4	4	4	1	1	1	1	9	9	9	9	9	1	1	9	1	1	2	2	2	3	3	1		1	4000	1	22032023	38	1	1	0	0	0	0	0	0	0	0	0	0	0	1	0	0	1	1	1.00	2	0
2	4	4	3	1	1	1	1	9	1	9	9	9	9	9	9	9	1	2	2	4	4	2		1	12000	1	28022023	38	1	1	0	0	0	0	0	0	0	0	0	0	0	1	0	0	1	1	1.00	1	1
2	4	1	1	1	1	1	9	9	9	9	9	9	9	9	9	9	1	2	2	4	5	1		1	4000	1	08042015	38	1	1	0	0	0	0	0	0	1	0	2	2	1	3	1	2	1	0	3.00	2	0
1	1	1	1	2	9	1	1	1	9	9	9	9	9	9	9	9	1	2	3	2	2	1		1	700	1	26112023	38	1	1	0	0	0	0	0	0	0	0	3	2	2	0	0	0	0	0	1.00	2	0
1	2	2	2	1	9	1	1	1	1	9	1	1	9	9	9	9	4	1	3	5	5	3		1	20000	1	27022015	38	1	1	0	0	0	0	0	0	1	1	3	2	2	1	2	2	1	1	2.00	2	0
1	2	2	2	1	9	1	1	9	1	9	9	1	9	9	9	1	2	1	3	4	5	1		1	15000	1	15032023	38	1	1	0	0	0	0	0	0	0	0	0	0	0	0	0	0	0	1	1.00	2	0
4	4	4	1	1	1	9	9	9	9	9	9	9	9	9	1	1	1	4	2	3	3	1		1	800	1	19052023	8	1	1	0	0	0	0	0	0	1	0	2	2	1	3	1	3	0	3	2.00	1	1
2	4	1	1	1	1	1	9	9	9	9	9	9	9	9	9	9	1	2	2	4	5	1		1	1500	1	29122023	8	1	1	0	0	0	0	0	0	0	3	3	1	2	3	2	2	3	3	3.00	2	0
1	1	1	1	1	1	1	1	1	1	1	1	1	1	1	1	1	4	1	2	3	3	3		1	8000	1	15022023	8	1	1	0	0	0	0	0	0	1	0	3	0	3	2	3	3	3	3	2.00	2	0
3	4	1	1	9	1	9	1	9	9	9	9	1	1	1	9	9	2	2	1	3	3	1		2	3500	1	15062015	18	1	1	0	0	0	0	0	0	1	1	3	2	2	2	1	2	2	3	2.00	2	0
1	4	3	3	1	9	9	9	9	9	9	1	1	9	9	9	9	3	1	2	4	4	1		1	17000	1	14032023	36	1	1	0	0	0	0	0	0	0	0	1	3	1	3	3	3	0	3	2.00	2	0
2	2	4	3	1	1	9	9	9	9	9	9	9	9	9	9	9	1	3	3	4	3	4		1	2500	2	21042023	16	1	1	0	2	2	0	0	0	0	0	0	0	0	1	0	0	1	1	1.00	2	0
3	4	2	1	1	1	1	1	9	9	9	9	9	9	9	1	9	1	3	3	1	1	5		1	200	1	28012023	16	1	1	0	2	2	0	0	0	0	0	0	0	0	1	0	0	1	1	1.00	2	0
4	4	1	1	1	1	9	9	9	9	9	9	1	1	1	1	1	1	2	2	3	4	1		2	1500	1	29122023	16	1	1	0	2	2	0	0	0	1	0	2	2	1	3	1	2	1	0	3.00	2	0
4	4	1	1	9	1	9	9	9	9	9	9	9	9	1	1	1	2	2	1	3	5	3		2	6200	1	02022015	16	5	1	4	2	2	0	2	0	0	0	3	2	2	0	0	0	0	0	1.00	2	0
4	1	1	2	2	1	1	1	1	9	9	9	1	1	1	1	1	2	1	3	2	3	3		2	500	2	27012023	38	2	1	1	2	2	0	2	0	1	1	3	2	2	1	2	2	1	1	2.00	2	0
1	4	4	3	1	1	1	1	1	1	9	9	9	9	9	9	9	2	1	1	5	5	2		1	12000	1	12022023	15	2	1	1	2	2	0	2	0	0	0	0	0	0	0	0	0	0	1	1.00	2	0
2	4	4	3	1	1	1	1	1	1	1	9	9	9	9	9	1	2	1	1	3	5	2		1	5000	1	10042023	16	1	1	21	0	0	0	0	0	1	0	2	2	1	3	1	3	0	3	2.00	2	0
2	2	3	3	1	9	1	9	1	1	9	9	9	9	9	9	9	3	1	1	5	5	2		1	12000	1	21042023	15	2	1	1	2	2	0	2	0	0	3	3	1	2	3	2	2	3	3	3.00	2	0
1	2	2	2	1	9	1	1	9	9	9	9	9	9	9	9	1	1	3	3	4	5	4		1	6000	1	01042023	8	2	1	0	2	1	1	1	1	1	0	3	0	3	2	3	3	3	3	2.00	2	0
4	4	4	1	1	9	9	9	9	9	9	9	9	9	9	9	9	2	3	3	4	4	1		1	4000	3	22022023	8	2	1	0	2	1	1	1	1	1	1	3	2	2	2	1	2	2	3	2.00	2	0
2	4	4	3	1	1	1	1	1	1	9	9	9	9	9	9	9	2	2	3	3	3	1		1	8000	1	02022023	18	5	1	4	2	2	0	1	1	0	0	1	3	1	3	3	3	0	3	2.00	2	0
1	1	1	3	9	9	2	1	1	1	9	9	9	9	9	9	1	3	2	3	1	1	1		1	800	1	26012023	12	2	1	1	2	2	0	2	0	0	0	0	0	0	1	0	0	1	1	1.00	2	0
3	3	2	2	1	9	1	1	1	1	1	1	1	9	9	9	9	4	1	3	5	5	3		1	20000	1	26022015	18	2	1	0	2	1	1	2	0	0	0	0	0	0	1	0	0	1	1	1.00	2	0
1	2	1	3	1	1	1	1	1	9	9	9	9	9	9	9	9	1	2	3	5	5	1		1	6000	1	28052023	15	2	1	1	2	2	0	2	0	1	0	2	2	1	3	1	2	1	0	3.00	2	0
2	2	4	3	1	9	1	9	1	1	9	9	9	9	9	9	9	2	2	2	5	5	3		1	5000	1	26032023	16	2	1	0	2	1	1	2	0	0	0	3	2	2	0	0	0	0	0	1.00	2	0
4	4	1	1	9	1	9	9	9	9	9	9	1	9	9	1	1	1	2	3	3	4	1		2	2000	1	29122023	17	2	1	1	2	2	0	2	0	1	1	3	2	2	1	2	2	1	1	2.00	2	0
2	4	4	3	1	1	1	1	1	1	1	9	9	9	9	9	9	2	2	2	3	3	1		1	5000	1	10032023	39	2	1	1	2	2	0	2	0	0	0	0	0	0	0	0	0	0	1	1.00	2	0
1	2	2	1	1	9	1	1	9	1	1	9	9	9	9	9	1	1	2	2	5	5	2		1	10000	1	08092023	20	4	1	1	2	1	2	2	0	1	0	2	2	1	3	1	3	0	3	2.00	2	0
2	4	4	3	1	1	1	1	1	1	9	9	9	9	9	9	1	2	1	3	5	5	4		1	5000	1	01032023	24	2	1	1	2	2	0	2	0	0	3	3	1	2	3	2	2	3	3	3.00	2	0
2	4	4	1	1	9	9	9	9	9	9	9	9	9	9	9	9	1	3	1	5	3	2		1	2500	3	26022023	8	2	1	1	2	2	0	2	0	1	0	3	0	3	2	3	3	3	3	2.00	2	0
3	4	1	2	1	1	1	1	1	9	9	9	9	9	9	9	9	1	3	3	1	3	5		1	900	1	11112015	20	2	1	0	2	1	1	2	0	1	1	3	2	2	2	1	2	2	3	2.00	1	2
1	1	1	1	1	1	1	9	9	9	9	9	1	1	1	1	1	3	2	2	1	1	3		2	5000	1	09012023	20	2	1	1	2	2	0	2	0	0	0	1	3	1	3	3	3	0	3	2.00	1	1
1	4	4	3	1	1	1	1	1	1	1	9	9	9	9	9	1	3	2	2	5	4	1		1	10000	1	11032023	13	4	1	3	2	2	0	2	0	0	0	0	0	0	1	0	0	1	1	1.00	2	0
2	2	4	3	1	9	1	9	9	9	9	9	9	9	9	9	9	2	2	1	5	5	2		1	8000	1	27032023	16	2	1	0	2	1	1	2	0	0	0	0	0	0	1	0	0	1	1	1.00	2	0
5	4	1	1	9	1	9	9	9	9	9	9	1	9	9	1	9	1	2	3	3	4	1		2	2000	1	30122023	20	3	2	2	2	2	0	2	0	1	0	2	2	1	3	1	2	1	0	3.00	2	0
2	4	4	3	1	1	1	1	1	1	9	9	9	9	9	9	9	2	4	1	5	5	2		1	2000	1	01042023	36	2	2	1	2	2	0	2	0	0	0	3	2	2	0	0	0	0	0	1.00	2	0
4	4	1	1	1	1	9	9	9	9	9	9	9	9	9	9	9	1	3	3	2	3	1		1	1000	1	30122023	16	2	2	1	2	2	0	2	0	1	1	3	2	2	1	2	2	1	1	2.00	1	1
4	4	4	1	1	9	9	9	9	9	9	9	9	9	1	9	1	4	2	1	3	3	3		1	3000	1	27022023	16	2	2	1	2	2	0	2	0	0	0	0	0	0	0	0	0	0	1	1.00	2	0
3	4	1	1	9	1	9	9	9	9	9	9	9	9	9	9	9	1	3	3	3	3	5		2	800	1	20012015	14	2	2	1	1	2	0	2	0	1	0	2	2	1	3	1	3	0	3	2.00	1	1
2	4	4	3	1	1	1	1	1	1	9	9	9	9	9	9	9	3	2	3	5	5	2		1	8000	1	01052023	5	2	2	1	2	2	0	2	0	0	3	3	1	2	3	2	2	3	3	3.00	2	0
1	1	1	1	1	9	9	1	9	1	9	9	9	9	9	9	9	2	3	3	4	3	1		1	10000	1	15052023	34	3	2	1	2	1	1	2	0	1	0	3	0	3	2	3	3	3	3	2.00	2	0
1	1	1	1	1	1	1	1	1	1	1	1	1	1	1	1	1	2	1	3	1	1	2		2	5000	3	23022023	5	2	2	1	2	2	0	2	0	1	1	3	2	2	2	1	2	2	3	2.00	1	1
2	4	4	3	1	1	1	1	1	1	9	9	9	9	9	9	9	2	4	2	3	4	1		1	10000	1	13042023	20	2	2	2	1	1	2	1	1	0	0	1	3	1	3	3	3	0	3	2.00	2	0
1	3	3	3	1	1	1	1	1	1	1	9	1	1	1	9	2	2	3	1	1	3	3		1	400	1	09032023	7	3	2	2	2	2	0	2	0	0	0	0	0	0	1	0	0	1	1	1.00	2	0
2	4	3	3	1	9	1	9	1	1	9	9	9	9	9	9	9	3	1	1	4	4	1		1	5000	1	28022023	7	3	2	2	2	2	0	2	0	0	0	0	0	0	1	0	0	1	1	1.00	2	0
5	4	1	1	9	1	9	9	9	9	9	9	1	9	9	1	9	1	2	1	3	4	1		2	2000	1	30122023	39	4	2	3	2	2	0	2	0	1	0	2	2	1	3	1	2	1	0	3.00	2	0
1	2	2	2	1	9	9	1	9	9	9	9	9	9	9	9	1	1	3	1	3	5	1		1	3000	1	18032021	5	2	2	1	2	2	0	2	0	0	0	3	2	2	0	0	0	0	0	1.00	2	0
2	4	4	3	1	9	9	9	9	9	9	1	9	9	9	9	9	1	2	1	4	4	1		1	8000	1	30032023	5	2	2	1	2	2	0	2	0	1	1	3	2	2	1	2	2	1	1	2.00	2	0
1	3	4	3	1	1	1	1	1	1	1	1	9	9	9	9	9	3	2	3	3	3	1		1	3000	1	21022023	28	2	2	1	2	2	0	2	0	0	0	0	0	0	0	0	0	0	1	1.00	2	0
1	1	2	2	1	9	1	1	1	1	9	9	9	9	9	9	9	1	1	3	4	4	2		1	50000	1	23032023	16	2	2	1	2	2	0	2	0	1	0	2	2	1	3	1	3	0	3	2.00	2	0
1	1	4	3	1	1	1	1	1	1	1	1	1	1	1	1	1	3	1	3	5	5	1		1	5000	1	25012023	16	2	2	1	2	2	0	2	0	0	3	3	1	2	3	2	2	3	3	3.00	1	1
4	4	1	1	1	1	9	9	9	9	9	9	1	9	1	1	1	1	2	3	4	4	1		2	2000	1	08032015	13	2	2	1	2	2	0	2	0	1	0	3	0	3	2	3	3	3	3	2.00	2	0
4	4	4	3	1	9	1	9	9	9	9	9	9	9	9	1	9	3	2	2	5	4	1		1	8000	1	28022023	13	2	2	1	2	2	0	2	0	1	1	3	2	2	2	1	2	2	3	2.00	2	0
1	4	4	3	1	1	1	1	1	1	9	9	9	9	9	9	9	2	2	2	3	4	1		1	7000	1	01032023	11	2	2	1	2	2	0	2	0	0	0	1	3	1	3	3	3	0	3	2.00	2	0
2	2	2	2	1	1	1	1	9	1	1	1	1	9	9	9	9	3	2	2	5	5	3		1	20000	1	09062015	15	2	2	1	2	2	0	2	0	0	0	0	0	0	1	0	0	1	1	1.00	2	0
3	4	3	1	9	9	9	1	9	9	9	9	1	1	1	1	1	2	3	2	3	3	1		2	2000	1	09062023	15	2	2	1	2	2	0	2	0	0	0	0	0	0	1	0	0	1	1	1.00	2	0
4	4	1	1	9	9	9	9	9	9	9	9	9	9	9	9	9	1	3	2	1	1	1		2	1800	1	23112015	8	3	2	2	2	2	0	2	0	1	0	2	2	1	3	1	2	1	0	3.00	1	1
5	4	1	1	9	1	9	9	9	9	9	9	1	9	9	1	1	1	2	3	3	3	1		2	2500	1	30122023	12	2	2	1	2	2	0	2	0	0	0	3	2	2	0	0	0	0	0	1.00	2	0
1	4	4	3	1	1	1	1	1	1	9	9	9	9	9	9	9	2	2	1	3	4	1		1	7000	1	01032023	16	4	2	3	2	2	0	2	0	1	1	3	2	2	1	2	2	1	1	2.00	2	0
2	4	1	1	1	9	9	9	9	9	9	9	9	9	9	9	9	1	2	1	3	4	1		1	1500	1	30122023	24	3	2	2	2	2	0	2	0	0	0	0	0	0	0	0	0	0	1	1.00	2	0
4	4	1	1	9	1	9	9	9	1	1	9	1	9	1	1	1	2	2	1	1	4	3		2	7500	1	01122015	27	4	2	2	2	1	1	2	0	1	0	2	2	1	3	1	3	0	3	2.00	2	0
2	4	4	3	1	1	1	1	9	1	9	9	9	9	9	9	9	2	2	1	5	4	2		1	7000	1	31032023	16	4	2	3	2	2	0	2	0	0	3	3	1	2	3	2	2	3	3	3.00	2	0
2	4	4	3	1	9	1	9	9	9	9	9	9	9	9	9	9	1	3	2	5	5	2		1	6000	1	17022023	24	2	2	0	2	1	1	2	0	1	0	3	0	3	2	3	3	3	3	2.00	2	0
1	1	1	1	1	1	1	1	1	1	9	9	9	1	1	9	1	3	2	2	3	3	1		1	6000	1	03032023	22	3	2	2	2	2	0	2	0	1	1	3	2	2	2	1	2	2	3	2.00	2	0
1	2	1	2	1	1	1	1	9	9	9	1	9	9	9	1	1	1	2	1	4	4	1		1	5000	1	23052023	18	7	2	6	1	1	1	2	0	0	0	1	3	1	3	3	3	0	3	2.00	2	0
4	4	1	2	9	9	9	9	9	9	9	9	9	9	9	1	9	1	3	1	3	5	5		2	1800	1	07122015	20	5	2	4	2	2	0	2	0	0	0	0	0	0	1	0	0	1	1	1.00	2	0
1	1	1	1	1	1	1	1	9	9	9	9	1	9	9	9	1	2	1	1	3	3	1		1	3000	2	03032023	30	2	2	1	2	2	0	2	0	0	0	0	0	0	1	0	0	1	1	1.00	2	0
2	4	4	1	1	9	1	9	9	9	9	9	9	9	9	9	9	3	2	1	3	3	1		1	4000	1	05032023	23	3	2	2	2	2	0	2	0	1	0	2	2	1	3	1	2	1	0	3.00	2	0
2	4	4	3	1	1	1	1	1	1	9	9	9	9	9	1	9	3	2	1	4	5	2		1	11000	1	26032023	16	3	2	1	2	1	1	2	0	0	0	3	2	2	0	0	0	0	0	1.00	2	0
4	4	1	1	9	1	1	9	9	9	9	9	1	9	9	9	9	2	2	1	3	3	1		2	2000	1	08022015	20	3	2	2	2	2	0	2	0	1	1	3	2	2	1	2	2	1	1	2.00	1	1
2	3	4	3	1	9	1	9	9	9	9	9	9	9	9	9	9	2	2	2	5	5	2		1	5000	1	27022023	40	4	2	3	2	2	0	2	0	0	0	0	0	0	0	0	0	0	1	1.00	2	0
1	4	4	2	1	1	1	1	1	9	9	9	9	9	9	9	9	2	2	2	4	4	1		1	8000	1	01022023	20	3	2	2	2	2	0	2	0	1	0	2	2	1	3	1	3	0	3	2.00	2	0
2	1	1	1	1	1	1	1	1	1	1	1	1	1	1	1	1	4	2	2	1	1	1		1	6000	1	03032023	23	6	2	5	2	2	0	2	0	0	3	3	1	2	3	2	2	3	3	3.00	2	0
2	4	4	1	1	9	9	9	9	9	9	9	1	9	9	9	1	1	3	2	4	4	1		1	5000	1	03022023	22	2	2	1	2	2	0	2	0	1	0	3	0	3	2	3	3	3	3	2.00	2	0
3	4	1	1	1	9	1	9	9	1	9	9	9	9	9	9	9	1	2	3	4	5	1		1	2500	1	30122023	20	2	2	1	2	2	0	2	0	1	1	3	2	2	2	1	2	2	3	2.00	2	0
1	2	2	1	1	1	1	1	9	9	9	9	1	1	1	1	1	2	2	3	3	3	4		1	2000	2	23012023	21	3	2	2	2	2	0	2	0	0	0	1	3	1	3	3	3	0	3	2.00	2	0
1	2	2	2	1	1	1	1	9	9	9	9	9	9	9	9	9	1	2	3	5	5	2		1	5000	1	13042023	20	3	2	1	2	2	0	2	0	0	0	0	0	0	1	0	0	1	1	1.00	2	0
1	4	4	1	1	1	1	1	9	9	9	9	9	9	9	1	1	4	4	3	4	4	1		1	6000	1	28022023	20	6	2	5	2	2	0	2	0	0	0	0	0	0	1	0	0	1	1	1.00	2	0
3	3	2	2	1	1	1	1	1	1	1	9	1	1	9	9	9	3	2	2	3	3	1		1	6000	1	04022015	22	6	2	5	2	2	0	2	0	1	0	2	2	1	3	1	2	1	0	3.00	2	0
1	1	1	1	1	1	1	1	1	1	1	9	9	9	9	9	9	1	3	3	3	3	1		1	5000	1	05022023	24	3	2	2	2	2	0	2	0	0	0	3	2	2	0	0	0	0	0	1.00	2	0
2	4	4	3	1	9	1	9	1	9	9	9	9	9	9	9	9	1	3	2	3	3	1		1	5000	1	03032023	30	4	2	3	2	2	0	2	0	1	1	3	2	2	1	2	2	1	1	2.00	2	0
2	4	4	3	1	1	1	1	1	1	1	9	9	9	9	1	9	2	2	2	5	4	1		1	3000	1	24022023	32	2	2	0	2	1	1	2	0	0	0	0	0	0	0	0	0	0	1	1.00	2	0
2	3	2	2	1	1	1	1	9	1	1	1	9	1	9	9	9	2	2	3	3	3	3		1	15000	1	20062015	12	12	2	1	1	1	5	1	2	1	0	2	2	1	3	1	3	0	3	2.00	2	0
2	4	4	1	1	9	1	9	1	9	9	9	9	9	9	9	9	2	2	3	3	5	3		1	15000	1	03042023	16	2	2	1	2	2	0	2	0	0	3	3	1	2	3	2	2	3	3	3.00	2	0
1	1	2	1	1	9	1	1	9	9	9	1	9	9	9	9	1	3	2	1	4	5	2		1	11000	1	25032023	16	2	2	1	2	2	0	2	0	1	0	3	0	3	2	3	3	3	3	2.00	2	0
1	2	3	3	1	1	1	1	9	9	9	9	1	1	1	1	1	3	2	3	2	2	3		1	2000	1	05022023	36	5	2	4	2	1	1	2	0	1	1	3	2	2	2	1	2	2	3	2.00	2	0
5	4	1	1	9	9	9	9	9	9	9	9	9	9	9	9	9	1	2	3	3	3	1		2	1500	1	30122023	36	5	2	4	2	1	1	2	0	0	0	1	3	1	3	3	3	0	3	2.00	2	0
1	1	4	3	1	1	1	1	1	1	1	1	1	1	1	1	1	3	1	1	5	5	1		1	6000	1	05042023	36	5	2	4	2	1	1	2	0	0	0	0	0	0	1	0	0	1	1	1.00	2	0
1	1	2	2	1	9	1	1	9	9	9	9	9	9	9	9	9	1	3	1	4	5	1		1	1000	1	26032023	36	5	2	4	2	1	1	2	0	0	0	0	0	0	1	0	0	1	1	1.00	2	0
3	4	1	1	1	1	1	1	9	1	1	9	9	9	9	9	9	2	2	1	5	5	2		1	8017	1	05022015	38	2	2	1	2	2	0	2	0	1	0	2	2	1	3	1	2	1	0	3.00	2	0
1	1	4	3	1	1	1	1	1	1	1	1	1	1	1	1	1	4	1	1	5	5	3		1	6000	1	23022023	38	2	2	1	2	2	0	2	0	0	0	3	2	2	0	0	0	0	0	1.00	2	0
2	4	1	1	1	1	1	9	1	1	9	9	9	9	9	9	9	1	2	2	5	5	2		1	8000	1	30122023	38	2	2	1	2	2	0	2	0	1	1	3	2	2	1	2	2	1	1	2.00	2	0
2	4	4	3	1	1	1	1	1	1	9	9	9	9	9	9	9	2	1	3	5	5	2		1	6000	1	21022023	38	2	2	1	2	2	0	2	0	0	0	0	0	0	0	0	0	0	1	1.00	2	0
4	4	4	1	1	9	9	9	9	9	9	9	9	9	9	9	9	1	3	2	4	5	2		1	3000	1	04042023	18	2	2	1	2	2	0	2	0	1	0	2	2	1	3	1	3	0	3	2.00	2	0
1	1	2	2	1	1	1	1	1	1	9	1	9	9	1	1	1	3	1	1	3	5	3		1	20000	1	23082015	18	2	2	1	2	2	0	2	0	0	3	3	1	2	3	2	2	3	3	3.00	2	0
2	2	2	2	1	1	1	9	9	1	1	9	1	9	9	9	9	2	2	2	5	5	2		1	6093	1	11022015	37	6	2	5	1	2	0	2	0	1	0	3	0	3	2	3	3	3	3	2.00	2	0
2	3	4	3	1	9	1	9	1	1	9	9	9	9	9	9	9	2	1	2	5	5	2		1	10000	1	04032023	37	6	2	5	1	2	0	2	0	1	1	3	2	2	2	1	2	2	3	2.00	2	0
3	3	2	1	1	1	1	1	2	9	9	9	9	9	9	9	1	2	3	2	2	2	3		1	3000	1	25022023	37	6	2	5	1	2	0	2	0	0	0	1	3	1	3	3	3	0	3	2.00	2	0
1	4	4	3	1	1	1	1	1	1	9	9	9	9	9	9	9	2	1	3	5	5	1		1	12000	1	26032023	37	6	2	5	1	2	0	2	0	0	0	0	0	0	1	0	0	1	1	1.00	2	0
1	2	2	2	1	9	1	1	9	9	9	9	9	9	9	9	1	1	2	3	5	5	1		1	3500	1	27052023	15	2	2	2	2	2	0	2	0	0	0	0	0	0	1	0	0	1	1	1.00	2	0
3	3	1	1	1	1	1	1	9	9	9	9	9	1	1	1	1	3	2	1	3	4	3		1	2000	1	05022022	15	2	2	2	2	2	0	2	0	1	0	2	2	1	3	1	2	1	0	3.00	2	0
2	4	1	1	1	9	9	9	9	9	9	9	9	9	9	9	9	1	2	3	4	5	1		1	2000	1	31122023	12	3	2	2	2	2	0	1	1	0	0	3	2	2	0	0	0	0	0	1.00	2	0
5	6	1	1	9	9	9	9	9	9	9	9	1	9	9	1	9	2	2	3	4	4	2		2	3500	1	01032015	12	3	2	2	2	2	0	1	1	1	1	3	2	2	1	2	2	1	1	2.00	2	0
4	4	1	1	1	9	9	9	9	9	9	9	9	9	9	9	9	1	2	1	3	4	1		1	2000	1	27122023	18	2	2	1	2	2	0	2	0	0	0	0	0	0	0	0	0	0	1	1.00	2	0
1	4	4	1	1	1	1	1	9	9	9	9	1	1	9	1	9	2	4	3	4	4	1		1	8000	1	22032023	13	2	2	1	2	2	0	2	0	1	0	2	2	1	3	1	3	0	3	2.00	2	0
5	4	1	1	9	1	9	9	9	9	9	9	1	9	1	1	9	1	2	3	3	4	1		2	1500	1	01012024	13	2	2	1	2	2	0	2	0	0	3	3	1	2	3	2	2	3	3	3.00	2	0
2	2	2	2	1	9	1	9	1	1	1	9	1	9	9	1	9	3	2	3	5	5	2		1	6000	1	15022015	9	3	2	2	2	2	0	2	0	1	0	3	0	3	2	3	3	3	3	2.00	2	0
4	4	4	1	1	9	9	9	9	9	9	9	9	9	9	9	9	1	3	2	3	3	1		1	3500	1	05022023	14	2	2	1	2	2	0	2	0	1	1	3	2	2	2	1	2	2	3	2.00	2	0
1	4	4	3	1	1	1	1	1	1	9	9	9	9	9	9	9	3	1	3	5	5	1		1	9000	1	16032023	15	2	2	1	2	2	0	2	0	0	0	1	3	1	3	3	3	0	3	2.00	2	0
4	4	2	2	9	1	9	9	9	1	9	9	1	1	1	1	9	2	2	1	4	5	2		2	7145	1	13022015	16	3	2	2	2	2	0	2	0	0	0	0	0	0	1	0	0	1	1	1.00	2	0
2	4	1	1	1	1	1	9	9	9	9	9	9	9	9	9	9	1	2	1	4	5	1		1	2500	1	10032015	17	2	2	1	2	2	0	2	0	0	0	0	0	0	1	0	0	1	1	1.00	2	0
2	3	4	3	1	9	1	9	1	1	9	1	9	9	9	9	9	2	1	3	3	3	1		1	8000	1	06052023	17	3	2	2	2	2	0	2	0	1	0	2	2	1	3	1	2	1	0	3.00	2	0
1	3	3	3	1	1	1	1	1	1	9	9	9	9	9	9	9	2	2	1	5	5	1		1	10000	1	01032023	42	4	2	3	2	2	0	2	0	0	0	3	2	2	0	0	0	0	0	1.00	2	0
4	4	1	1	1	9	9	9	9	9	9	9	9	9	9	9	9	1	3	1	4	3	2		1	4000	1	06032023	20	3	2	2	2	2	0	2	0	1	1	3	2	2	1	2	2	1	1	2.00	2	0
5	2	1	1	9	9	9	9	9	9	9	9	1	1	9	1	1	1	2	2	3	3	6	farmers	2	8000	1	03092023	14	3	2	2	2	2	0	2	0	0	0	0	0	0	0	0	0	0	1	1.00	2	0
2	3	1	1	1	1	1	9	9	9	9	9	9	9	9	9	1	1	2	3	5	5	2		1	5000	1	01012024	29	4	2	2	2	1	1	2	0	1	0	2	2	1	3	1	3	0	3	2.00	2	0
1	4	4	1	1	1	1	1	1	9	9	9	9	9	9	9	9	2	2	3	3	5	1		1	6000	1	18022023	26	4	2	2	2	1	1	2	0	0	3	3	1	2	3	2	2	3	3	3.00	2	0
2	2	2	2	1	1	1	1	1	1	9	9	1	9	9	1	9	3	1	3	5	5	2		1	10000	1	06022015	20	4	2	2	2	2	0	1	1	1	0	3	0	3	2	3	3	3	3	2.00	2	0
1	1	1	2	1	9	1	1	9	9	9	9	9	9	9	9	9	1	2	2	5	5	1		1	2000	2	21062022	16	2	2	1	2	2	0	2	0	1	1	3	2	2	2	1	2	2	3	2.00	2	0
3	2	2	2	9	1	1	1	1	1	1	9	9	9	9	1	9	2	3	2	3	3	5		2	1500	1	06012015	25	5	2	4	2	2	0	2	0	0	0	1	3	1	3	3	3	0	3	2.00	2	0
4	4	1	1	1	9	9	9	9	9	9	9	1	1	9	9	9	1	3	2	5	5	2		2	10000	1	06022023	20	2	2	1	2	2	0	2	0	0	0	0	0	0	1	0	0	1	1	1.00	2	0
1	4	4	3	1	1	1	1	1	1	9	9	9	9	9	1	1	2	2	2	5	5	1		1	9000	1	20032023	20	3	2	2	2	2	0	2	0	0	0	0	0	0	1	0	0	1	1	1.00	2	0
5	4	1	1	9	9	9	9	9	9	9	9	1	1	1	1	1	2	2	1	3	3	3		2	6000	1	16122015	8	2	2	1	1	2	0	1	1	1	0	2	2	1	3	1	2	1	0	3.00	2	0
1	4	4	3	1	1	1	1	1	1	9	9	9	9	9	1	1	2	1	3	5	5	2		1	5000	1	08032023	20	2	2	1	2	2	0	2	0	0	0	3	2	2	0	0	0	0	0	1.00	2	0
2	4	4	3	1	9	1	9	9	1	9	9	9	9	9	9	1	2	2	3	4	4	1		1	5000	1	10032023	20	4	2	3	2	2	0	2	0	1	1	3	2	2	1	2	2	1	1	2.00	2	0
1	4	4	3	1	1	1	1	1	1	9	9	9	9	9	9	9	1	2	1	4	4	1		1	2000	1	01052023	20	2	2	0	2	1	1	2	0	0	0	0	0	0	0	0	0	0	1	1.00	2	0
1	1	2	1	1	9	1	1	1	1	9	9	9	9	9	9	9	1	2	3	5	5	4		1	10000	1	30042023	22	2	2	1	2	2	0	2	0	1	0	2	2	1	3	1	3	0	3	2.00	2	0
2	3	2	2	1	9	1	1	1	1	9	9	9	9	9	1	9	2	2	3	5	5	2		1	6700	1	10012015	20	3	2	2	2	2	0	2	0	0	3	3	1	2	3	2	2	3	3	3.00	2	0
2	3	2	2	1	9	1	1	1	1	9	9	9	9	9	1	9	2	2	3	5	5	2		1	6700	1	10012015	10	2	2	1	2	2	0	2	0	1	0	3	0	3	2	3	3	3	3	2.00	2	0
2	4	4	1	1	9	9	9	9	1	9	9	9	9	9	9	9	1	3	3	4	5	1		1	20000	1	10032023	9	6	2	1	2	1	4	2	0	1	1	3	2	2	2	1	2	2	3	2.00	2	0
1	4	4	3	1	1	1	1	1	1	1	9	9	9	9	9	9	2	2	3	5	5	4		1	0	1	02052023	8	2	2	0	2	1	1	2	0	0	0	1	3	1	3	3	3	0	3	2.00	2	0
4	4	4	3	1	9	1	9	1	1	9	9	9	9	9	9	9	3	1	3	4	4	3		1	5000	1	10022023	12	2	2	1	2	2	0	2	0	0	0	0	0	0	1	0	0	1	1	1.00	2	0
5	5	2	2	9	1	9	9	9	9	9	9	9	9	9	1	9	1	3	3	3	3	5		2	1000	1	25122015	8	2	2	1	2	2	0	2	0	0	0	0	0	0	1	0	0	1	1	1.00	1	2
4	4	4	3	1	9	1	9	1	1	9	9	9	9	9	9	9	1	2	2	5	4	1		1	8000	1	10032023	7	4	2	3	2	1	1	2	0	1	0	2	2	1	3	1	2	1	0	3.00	2	0
1	2	4	3	1	1	1	1	1	1	9	9	9	9	9	9	9	2	1	1	4	4	2		1	20000	1	04052023	16	2	2	1	2	2	0	2	0	0	0	3	2	2	0	0	0	0	0	1.00	2	0
3	4	1	1	9	9	9	9	9	9	9	9	1	1	9	1	1	2	3	1	3	3	1		2	2500	1	12032023	7	4	2	3	2	1	1	2	0	1	1	3	2	2	1	2	2	1	1	2.00	2	0
1	1	4	3	1	1	1	1	1	1	9	9	9	9	9	9	9	2	1	1	5	5	2		1	30000	1	29032023	11	2	2	1	2	2	0	2	0	0	0	0	0	0	0	0	0	0	1	1.00	2	0
3	4	1	1	9	9	2	2	9	9	9	9	9	9	9	1	9	1	3	1	2	3	5		2	1800	3	18022015	18	4	2	3	2	2	0	2	0	1	0	2	2	1	3	1	3	0	3	2.00	1	1
1	4	4	3	1	1	1	1	1	1	1	9	9	9	9	9	9	2	2	1	5	5	1		1	12000	1	16042023	20	2	2	1	2	2	0	2	0	0	3	3	1	2	3	2	2	3	3	3.00	2	0
1	2	2	2	1	9	1	1	9	9	9	9	9	9	9	9	9	2	3	2	3	5	1		1	5000	2	06082023	16	2	2	1	2	2	0	2	0	1	0	3	0	3	2	3	3	3	3	2.00	2	0
1	2	3	3	1	9	1	9	1	1	9	9	9	9	9	9	9	4	1	1	5	5	2		1	20000	1	12032023	22	5	2	3	2	2	0	2	0	1	1	3	2	2	2	1	2	2	3	2.00	2	0
2	2	2	2	1	1	1	1	1	1	9	9	1	9	9	9	9	3	2	2	3	5	2		1	12000	1	20012015	17	5	2	4	2	2	0	2	0	0	0	1	3	1	3	3	3	0	3	2.00	2	0
4	4	2	1	9	2	2	2	9	9	9	9	1	9	9	1	9	2	2	3	3	3	3		2	4500	1	05022015	28	3	2	2	2	2	0	2	0	0	0	0	0	0	1	0	0	1	1	1.00	2	0
1	4	4	3	1	1	1	1	1	1	9	9	9	9	9	9	9	2	1	1	5	5	2		1	3000	1	16032023	12	2	2	0	2	1	1	2	0	0	0	0	0	0	1	0	0	1	1	1.00	2	0
2	4	4	1	1	9	1	9	1	1	9	9	9	9	9	9	9	3	2	3	5	5	2		1	10000	1	17052023	15	2	2	1	1	2	0	2	0	1	0	2	2	1	3	1	2	1	0	3.00	2	0
1	4	4	3	1	1	1	1	1	1	9	9	9	9	9	9	9	2	2	1	5	5	2		1	8000	1	09052023	20	3	2	1	2	1	1	2	0	0	0	3	2	2	0	0	0	0	0	1.00	2	0
2	2	3	3	1	9	1	9	1	1	9	1	9	9	9	9	9	3	1	3	4	4	1		1	1000	1	17042023	22	2	2	1	2	2	0	2	0	1	1	3	2	2	1	2	2	1	1	2.00	2	0
1	4	4	3	1	1	1	1	9	9	9	9	9	9	9	9	9	1	2	3	5	5	2		1	5000	1	09052023	16	3	2	2	2	2	0	1	1	0	0	0	0	0	0	0	0	0	1	1.00	2	0
2	3	2	2	1	2	1	1	1	2	1	9	9	9	9	9	9	2	2	1	5	5	2		1	6580	1	24012015	17	2	2	2	2	2	0	2	0	1	0	2	2	1	3	1	3	0	3	2.00	2	0
2	4	4	1	1	9	9	9	9	9	9	9	9	9	9	9	9	2	2	3	5	5	2		1	12000	1	17022023	15	2	2	1	2	2	0	2	0	0	3	3	1	2	3	2	2	3	3	3.00	2	0
2	4	4	3	1	1	1	1	1	1	9	9	9	9	9	9	9	2	2	1	4	4	3		1	2000	1	21052023	16	3	2	2	2	2	0	2	0	1	0	3	0	3	2	3	3	3	3	2.00	1	1
2	2	2	1	1	1	9	9	9	9	9	9	9	9	9	1	9	1	3	3	3	1	5		1	800	3	04012015	10	4	2	3	2	2	0	1	1	1	1	3	2	2	2	1	2	2	3	2.00	1	1
1	2	2	2	1	9	1	1	9	9	9	9	9	9	9	9	9	1	2	2	4	5	2		1	4600	1	18052023	20	2	2	1	2	2	0	2	0	0	0	1	3	1	3	3	3	0	3	2.00	2	0
1	4	4	3	1	1	1	1	1	1	9	9	9	9	9	9	9	2	2	3	5	5	2		1	5000	1	11052023	18	3	2	2	2	2	0	2	0	0	0	0	0	0	1	0	0	1	1	1.00	2	0
1	1	1	1	1	9	1	1	9	9	9	9	9	9	9	9	9	1	2	1	5	5	2		1	10000	3	05042023	24	3	2	1	2	2	0	1	1	0	0	0	0	0	1	0	0	1	1	1.00	2	0
2	4	4	3	1	1	1	1	1	1	9	9	9	9	9	9	9	1	4	1	5	5	2		1	5000	1	01062023	30	3	2	2	2	2	0	2	0	1	0	2	2	1	3	1	2	1	0	3.00	2	0
1	2	2	1	1	9	1	1	9	9	9	9	9	9	9	9	9	1	2	3	3	3	1		1	3000	1	09042023	20	2	2	1	2	2	0	2	0	0	0	3	2	2	0	0	0	0	0	1.00	2	0
1	2	2	2	1	1	1	1	9	9	9	9	9	9	9	1	1	1	1	2	4	4	1		1	3000	1	09042023	18	3	2	2	2	2	0	2	0	1	1	3	2	2	1	2	2	1	1	2.00	2	0
3	4	4	1	1	1	9	9	9	9	9	9	9	9	9	9	9	1	3	1	5	5	1		1	1500	1	18032023	20	4	2	1	2	1	2	2	0	0	0	0	0	0	0	0	0	0	1	1.00	2	0
1	4	4	3	1	1	1	1	1	1	9	9	9	9	9	9	9	2	1	1	5	5	2		1	20000	1	18032023	20	4	2	3	2	2	0	2	0	1	0	2	2	1	3	1	3	0	3	2.00	2	0
3	4	2	2	9	9	9	9	9	9	9	9	9	9	9	1	9	1	3	2	3	4	1		2	2500	1	05022015	20	3	2	2	2	2	0	2	0	0	3	3	1	2	3	2	2	3	3	3.00	1	1
2	3	4	3	1	9	1	9	1	1	9	9	9	9	9	9	9	2	2	1	5	5	2		1	12000	1	18032023	14	4	2	3	2	2	0	2	0	1	0	3	0	3	2	3	3	3	3	2.00	2	0
2	4	4	3	1	1	1	1	1	1	9	9	9	9	9	9	9	2	4	2	5	5	2		1	8000	1	28042023	20	4	2	2	2	1	1	2	0	1	1	3	2	2	2	1	2	2	3	2.00	2	0
1	1	2	2	1	9	1	1	9	9	9	9	9	9	9	9	9	1	2	1	4	5	1		1	20000	2	28042023	20	4	2	4	2	2	0	2	0	0	0	1	3	1	3	3	3	0	3	2.00	2	0
4	6	2	1	9	9	9	9	9	9	9	9	1	9	9	1	9	2	2	3	4	5	2		2	4800	1	28112015	20	6	2	5	2	2	0	2	0	0	0	0	0	0	1	0	0	1	1	1.00	2	0
4	4	4	1	1	9	9	9	9	9	9	9	9	9	9	9	9	2	4	2	3	3	5		1	0	2	28042023	14	3	2	1	2	1	1	2	0	0	0	0	0	0	1	0	0	1	1	1.00	2	0
2	4	4	3	1	9	1	9	1	1	9	9	9	9	9	9	9	4	2	3	4	4	1		1	5000	1	19042023	12	2	2	1	2	2	0	2	0	1	0	2	2	1	3	1	2	1	0	3.00	2	0
5	2	1	1	1	9	9	1	9	9	9	9	1	1	1	1	1	1	3	1	3	3	1		2	10000	1	09092023	38	4	2	3	2	2	0	2	0	0	0	3	2	2	0	0	0	0	0	1.00	2	0
4	4	2	1	9	9	9	9	9	9	9	9	9	9	9	1	9	1	3	2	3	3	5		2	1000	1	22022015	13	2	2	1	2	2	0	2	0	1	1	3	2	2	1	2	2	1	1	2.00	1	2
2	4	4	2	1	1	1	1	1	1	9	9	9	9	9	9	1	2	3	3	5	5	2		1	1200	1	30042023	18	2	2	1	2	2	0	2	0	0	0	0	0	0	0	0	0	0	1	1.00	2	0
4	4	4	1	1	9	1	9	9	9	9	9	9	9	9	9	9	1	3	1	3	3	5		1	2500	1	19022023	15	3	2	2	2	2	0	2	0	1	0	2	2	1	3	1	3	0	3	2.00	2	0
4	4	2	2	9	1	9	9	9	9	9	9	9	9	9	1	9	2	2	1	2	4	3		2	5200	1	10062015	16	2	1	0	2	1	1	2	0	0	3	3	1	2	3	2	2	3	3	3.00	2	0
1	4	4	3	1	1	1	1	9	9	9	9	9	9	9	9	9	2	3	3	5	5	2		1	6000	1	30042023	12	4	1	3	2	2	0	2	0	1	0	3	0	3	2	3	3	3	3	2.00	2	0
1	1	1	1	9	9	9	1	9	9	9	9	9	1	9	1	1	4	3	3	3	4	6	farmers	2	2000	1	24042023	17	3	1	2	2	2	0	2	0	1	1	3	2	2	2	1	2	2	3	2.00	2	0
4	3	3	2	1	1	1	1	1	1	1	9	9	9	9	1	9	2	2	3	4	5	2		1	5200	1	06022015	6	6	1	5	2	2	0	2	0	0	0	1	3	1	3	3	3	0	3	2.00	2	0
2	4	4	3	1	1	1	1	1	1	9	9	9	9	9	9	9	2	4	2	4	4	3		1	2000	1	01052023	15	2	1	1	2	2	0	2	0	0	0	0	0	0	1	0	0	1	1	1.00	2	0
4	4	4	1	1	9	1	9	9	1	9	9	9	9	9	9	9	1	3	2	4	5	1		1	5000	1	25052023	12	3	1	2	2	2	0	2	0	0	0	0	0	0	1	0	0	1	1	1.00	2	0
1	4	4	3	1	1	1	1	1	1	9	9	9	9	9	9	9	2	2	2	3	3	3		1	10000	1	20042023	26	3	1	3	2	2	0	2	0	1	0	2	2	1	3	1	2	1	0	3.00	2	0
4	4	4	3	1	1	1	9	9	9	9	9	9	9	9	9	9	1	3	2	3	4	1		1	5000	1	26032023	24	3	1	2	2	2	0	2	0	0	0	3	2	2	0	0	0	0	0	1.00	2	0
2	4	4	1	1	1	1	1	9	9	9	9	9	9	9	9	1	2	4	1	4	4	1		2	0	1	07052023	20	4	1	2	2	1	1	2	0	1	1	3	2	2	1	2	2	1	1	2.00	1	1
1	4	4	1	9	9	9	9	9	9	9	9	9	9	9	9	9	0	4	2	2	2	6	she is preserve by NGO	1	0	2	07032023	20	5	1	1	2	1	3	2	0	0	0	0	0	0	0	0	0	0	1	1.00	2	0
4	4	4	3	1	1	9	9	9	9	9	9	9	9	9	9	9	1	3	2	4	4	1		1	4500	1	26022023	16	2	1	1	2	2	0	2	0	1	0	2	2	1	3	1	3	0	3	2.00	2	0
5	1	1	1	9	9	9	1	9	9	9	9	1	9	1	1	1	1	3	2	1	3	6	farmers	1	10000	1	08042023	22	5	1	4	2	2	0	2	0	0	3	3	1	2	3	2	2	3	3	3.00	2	0
1	4	4	1	1	1	1	1	9	9	9	9	9	9	9	9	1	2	4	1	4	4	2		1	2000	1	13052023	22	3	1	2	2	2	0	2	0	1	0	3	0	3	2	3	3	3	3	2.00	1	1
2	4	4	1	1	1	1	1	9	9	9	9	9	9	9	9	9	2	2	1	4	4	2		1	2000	1	13052023	20	3	1	2	2	2	0	2	0	1	1	3	2	2	2	1	2	2	3	2.00	2	0
1	3	4	3	1	1	1	1	1	1	9	9	9	9	9	9	9	2	1	1	5	5	2		1	22000	1	15052023	30	2	1	1	2	2	0	2	0	0	0	1	3	1	3	3	3	0	3	2.00	2	0
1	2	3	3	1	9	1	9	1	1	9	1	9	9	9	9	9	3	1	1	5	5	2		1	10000	1	07032023	19	7	1	0	2	1	6	2	0	0	0	0	0	0	1	0	0	1	1	1.00	2	0
3	4	1	1	9	9	9	9	9	9	9	9	9	1	9	1	9	1	3	2	3	3	4		2	1800	1	05022016	19	5	1	4	2	2	0	2	0	0	0	0	0	0	1	0	0	1	1	1.00	1	1
2	4	4	3	1	1	1	9	9	9	9	9	9	9	9	9	9	1	3	2	4	5	4		1	7000	3	07032023	30	3	1	2	2	2	0	2	0	1	0	2	2	1	3	1	2	1	0	3.00	2	0
1	2	2	2	1	9	1	1	1	9	9	9	9	9	9	9	9	1	2	3	5	5	2		1	10000	2	16042023	20	5	1	3	2	1	1	2	0	0	0	3	2	2	0	0	0	0	0	1.00	2	0
3	4	2	2	9	9	9	9	9	9	9	9	9	9	9	1	9	1	3	1	3	3	4		2	2000	1	11022015	20	3	1	1	2	1	1	2	0	1	1	3	2	2	1	2	2	1	1	2.00	2	0
2	4	4	3	1	1	1	1	1	1	9	9	9	9	9	9	9	2	2	1	5	5	4		1	6000	1	19052023	28	3	1	2	2	2	0	2	0	0	0	0	0	0	0	0	0	0	1	1.00	2	0
1	1	2	1	1	9	1	1	9	9	9	9	9	9	9	9	9	1	3	3	4	4	1		1	3000	1	15052023	20	3	1	1	2	2	0	1	1	1	0	2	2	1	3	1	3	0	3	2.00	2	0
2	2	2	2	9	9	9	9	9	9	9	9	1	9	9	9	9	2	2	1	3	5	2		2	5200	1	11022015	24	3	1	2	2	2	0	2	0	0	3	3	1	2	3	2	2	3	3	3.00	2	0
1	4	4	1	1	9	1	9	9	9	9	9	9	9	9	9	9	1	3	1	5	5	2		1	6000	1	15042023	20	4	1	3	2	2	0	2	0	1	0	3	0	3	2	3	3	3	3	2.00	2	0
2	2	2	2	1	2	1	1	1	1	1	9	9	1	9	1	9	2	2	3	3	5	2		1	8000	1	01032015	12	4	1	3	2	2	0	2	0	1	1	3	2	2	2	1	2	2	3	2.00	2	0
1	2	4	3	1	1	1	9	1	1	9	9	9	9	9	9	9	2	1	1	5	5	2		1	18000	1	15052023	13	3	1	2	2	2	0	1	1	0	0	1	3	1	3	3	3	0	3	2.00	2	0
2	4	4	1	1	1	1	1	1	9	9	9	9	9	9	9	9	2	2	1	3	3	1		1	3000	1	01052023	20	2	1	1	2	2	0	2	0	0	0	0	0	0	1	0	0	1	1	1.00	2	0
3	4	2	2	9	1	2	9	9	9	9	9	9	9	9	1	9	1	2	2	3	3	4		2	3500	2	02032015	14	4	1	1	2	1	2	2	0	0	0	0	0	0	1	0	0	1	1	1.00	2	0
2	3	3	3	1	1	1	1	1	1	9	9	9	9	9	9	9	2	1	2	4	4	3		1	8000	1	25032023	20	2	1	1	2	2	0	2	0	1	0	2	2	1	3	1	2	1	0	3.00	2	0
1	2	2	1	1	1	9	1	9	9	9	9	1	1	9	9	1	1	1	2	4	4	1		1	4000	1	15042023	14	3	1	2	2	2	0	1	1	0	0	3	2	2	0	0	0	0	0	1.00	2	0
2	2	2	2	1	2	1	1	2	9	1	9	9	9	9	1	9	2	2	1	5	5	3		1	6000	1	05032015	20	5	1	2	2	1	2	2	0	1	1	3	2	2	1	2	2	1	1	2.00	2	0
3	4	4	3	1	1	1	1	1	1	9	9	9	9	9	9	1	2	2	3	4	4	3		1	12000	1	02042023	20	3	1	2	2	2	0	2	0	0	0	0	0	0	0	0	0	0	1	1.00	2	0
2	2	2	2	1	2	1	1	1	1	1	9	9	1	9	1	9	3	1	2	5	5	2		1	12000	1	28022015	13	1	1	2	1	2	0	1	1	1	0	2	2	1	3	1	3	0	3	2.00	2	0
4	4	4	1	1	9	9	9	9	9	9	9	9	9	9	9	9	1	3	1	4	3	1		1	2000	3	16032023	9	3	1	3	1	2	0	1	1	0	3	3	1	2	3	2	2	3	3	3.00	1	1
3	2	2	1	1	1	1	1	9	9	9	9	9	9	1	1	9	1	3	3	5	5	5		1	1500	1	06022015	16	3	1	0	2	1	2	2	0	1	0	3	0	3	2	3	3	3	3	2.00	1	1
1	4	3	3	1	1	1	1	1	1	1	9	9	9	9	1	1	1	2	3	4	4	1		1	5000	1	06062023	16	2	1	1	2	2	0	2	0	1	1	3	2	2	2	1	2	2	3	2.00	1	1
1	1	1	3	1	1	1	1	1	1	9	9	9	9	9	9	9	1	2	1	5	4	2		1	6000	1	19072023	14	5	1	4	2	2	0	2	0	0	0	1	3	1	3	3	3	0	3	2.00	2	0
1	4	4	3	1	1	1	9	9	9	9	9	9	9	9	9	9	2	2	1	5	5	2		2	12000	1	14042023	6	2	1	1	2	2	0	2	0	0	0	0	0	0	1	0	0	1	1	1.00	2	0
2	3	4	3	1	1	1	1	1	1	1	1	1	1	1	1	1	2	2	2	5	5	3		1	12000	1	23032023	32	4	1	3	2	2	0	2	0	0	0	0	0	0	1	0	0	1	1	1.00	2	0
2	4	4	3	1	1	1	9	9	9	9	9	9	9	9	9	9	1	2	2	4	3	2		1	8000	1	05052023	12	2	1	1	2	2	0	2	0	1	0	2	2	1	3	1	2	1	0	3.00	2	0
2	2	2	2	1	1	1	1	1	9	9	9	1	9	9	1	9	2	2	2	3	5	1		1	5300	1	17022015	22	3	1	2	2	2	0	2	0	0	0	3	2	2	0	0	0	0	0	1.00	2	0
1	4	3	2	1	1	1	1	1	1	1	1	1	1	1	1	1	2	2	2	5	5	2		1	20000	1	23042023	20	6	1	5	2	2	0	1	2	1	1	3	2	2	1	2	2	1	1	2.00	2	0
2	4	4	1	1	1	1	9	9	9	9	9	9	9	9	9	9	2	2	3	4	4	1		1	5000	1	17052023	16	2	1	1	2	1	1	2	0	0	0	0	0	0	0	0	0	0	1	1.00	2	0
1	4	4	3	1	1	1	1	1	1	9	9	9	9	9	9	9	1	2	3	3	3	5		1	2000	1	24052023	20	9	1	4	2	1	2	1	1	1	0	2	2	1	3	1	3	0	3	2.00	1	1
4	4	2	1	9	9	9	1	9	9	9	9	9	9	9	1	9	2	2	2	5	5	1		2	6000	1	13022015	20	2	1	0	2	2	0	1	1	0	3	3	1	2	3	2	2	3	3	3.00	2	0
1	2	3	3	1	1	1	1	1	1	9	1	9	9	9	9	9	3	1	1	4	4	2		1	12000	1	18032023	17	2	1	1	1	1	1	2	0	1	0	3	0	3	2	3	3	3	3	2.00	2	0
1	4	4	3	1	1	1	1	9	9	9	9	9	9	9	9	9	1	3	3	5	5	4		1	0	1	24062023	36	3	1	2	2	2	0	1	1	1	1	3	2	2	2	1	2	2	3	2.00	2	0
3	4	2	2	9	2	9	1	9	9	9	9	1	9	1	9	9	2	2	2	3	5	1		2	3900	1	04022015	20	4	1	3	2	2	0	2	0	0	0	1	3	1	3	3	3	0	3	2.00	2	0
2	4	4	3	1	1	1	1	1	1	1	9	9	9	9	9	9	2	2	3	4	4	2		1	20000	1	24032023	20	2	1	1	2	2	0	2	0	0	0	0	0	0	1	0	0	1	1	1.00	2	0
3	4	2	1	9	2	2	9	9	1	9	9	9	9	9	1	9	2	2	2	3	3	1		2	3000	1	20022015	8	3	1	1	2	1	1	2	0	0	0	0	0	0	1	0	0	1	1	1.00	2	0
4	4	4	1	1	1	1	9	9	9	9	9	9	9	9	9	9	5	2	1	5	5	1		1	15000	1	18022023	20	2	1	1	2	2	0	2	0	1	0	2	2	1	3	1	2	1	0	3.00	2	0
2	2	2	2	1	2	1	1	2	1	9	9	1	9	9	1	9	2	2	3	3	5	2		1	6000	1	23022015	20	2	1	0	2	1	1	2	0	0	0	3	2	2	0	0	0	0	0	1.00	2	0
2	4	4	3	9	9	1	1	9	9	9	9	9	9	9	9	9	2	2	2	3	3	3		1	3000	1	24062023	19	2	1	0	2	1	1	2	0	1	1	3	2	2	1	2	2	1	1	2.00	2	0
1	4	4	3	1	1	1	9	1	1	9	9	9	9	9	9	9	2	2	1	5	5	2		1	15000	1	18062023	14	2	1	0	1	1	1	2	0	0	0	0	0	0	0	0	0	0	1	1.00	2	0
5	4	2	2	9	2	9	9	9	9	9	9	1	9	9	1	9	2	2	3	3	3	1		2	5600	1	19012015	18	2	1	0	1	1	1	2	0	1	0	2	2	1	3	1	3	0	3	2.00	2	0
4	4	2	1	9	2	9	9	9	9	9	9	1	1	9	1	9	3	2	3	4	5	1		2	5200	1	21012015	12	2	1	1	0	0	0	0	0	0	3	3	1	2	3	2	2	3	3	3.00	2	0
3	4	2	2	9	9	9	9	9	9	9	9	1	1	1	1	1	2	2	2	4	5	3		2	7000	1	17062015	6	2	1	1	2	2	0	2	0	1	0	3	0	3	2	3	3	3	3	2.00	2	0
2	4	2	2	9	2	2	9	9	1	9	9	1	9	9	9	9	2	2	3	5	5	2		2	7000	1	13012015	38	2	1	0	2	1	1	2	0	1	1	3	2	2	2	1	2	2	3	2.00	2	0
2	2	2	2	1	2	1	1	1	1	1	9	1	9	9	9	9	2	1	1	5	5	3		1	10000	1	27032015	39	3	1	2	2	2	0	2	0	0	0	1	3	1	3	3	3	0	3	2.00	2	0
2	2	2	2	1	1	1	1	1	1	9	9	1	9	9	1	9	2	2	1	3	5	3		1	8000	1	02032015	40	2	1	1	2	2	0	1	1	0	0	0	0	0	1	0	0	1	1	1.00	2	0
2	4	2	2	1	1	9	9	9	1	1	9	9	9	9	1	1	2	2	3	3	3	2		1	5000	1	13032015	37	2	1	0	2	1	1	2	0	0	0	0	0	0	1	0	0	1	1	1.00	2	0
4	6	2	2	9	9	9	9	9	1	1	9	1	9	9	1	9	3	1	3	2	4	1		2	5000	1	25022015	36	2	1	1	2	2	0	2	0	1	0	2	2	1	3	1	2	1	0	3.00	2	0
4	2	1	2	9	9	9	9	9	1	9	9	1	9	9	1	9	2	2	3	4	4	1		2	6500	1	15022015	16	5	1	1	2	1	3	2	0	0	0	3	2	2	0	0	0	0	0	1.00	2	0
2	2	2	2	1	2	1	1	1	1	1	1	9	9	9	1	9	4	1	3	3	5	3		1	25000	1	24022015	10	2	1	0	2	1	1	2	0	1	1	3	2	2	1	2	2	1	1	2.00	2	0
4	4	1	2	9	9	9	9	9	1	9	9	1	9	9	1	1	2	2	2	5	5	2		2	8000	1	01032015	40	2	1	0	1	1	1	2	0	0	0	0	0	0	0	0	0	0	1	1.00	2	0
2	2	2	2	1	2	1	2	9	1	1	9	9	9	9	9	9	2	2	3	3	5	2		1	6500	1	05032015	41	4	1	0	1	1	3	2	0	1	0	2	2	1	3	1	3	0	3	2.00	2	0
4	4	2	2	9	9	9	9	9	1	9	9	1	1	1	1	1	2	2	1	4	4	2		2	5210	1	28022015	16	4	1	3	1	2	0	1	1	0	3	3	1	2	3	2	2	3	3	3.00	2	0
4	4	2	2	9	9	9	9	9	1	9	9	1	1	1	1	1	3	2	3	5	5	1		2	6300	1	27022015	16	4	1	3	1	2	0	1	1	1	0	3	0	3	2	3	3	3	3	2.00	2	0
2	2	2	2	1	1	1	1	1	1	1	9	1	9	9	1	9	3	2	1	5	5	2		1	8000	1	07032015	18	2	1	1	2	2	0	2	0	1	1	3	2	2	2	1	2	2	3	2.00	2	0
2	3	2	2	1	1	1	1	1	1	9	9	9	9	9	1	9	2	2	3	3	5	1		1	5000	1	27022015	18	2	1	1	2	2	0	2	0	0	0	1	3	1	3	3	3	0	3	2.00	2	0
2	2	2	2	1	2	1	2	1	1	9	9	1	9	9	1	1	2	2	3	5	5	2		1	7071	1	20022015	24	2	1	1	2	2	0	2	0	0	0	0	0	0	1	0	0	1	1	1.00	2	0
2	2	2	2	1	2	2	1	1	1	1	9	9	9	9	1	9	3	2	3	4	5	3		1	12000	1	02032015	15	2	1	0	2	1	1	2	0	0	0	0	0	0	1	0	0	1	1	1.00	2	0
3	2	2	2	1	1	2	1	1	1	9	9	9	9	9	1	9	2	2	3	5	5	2		1	8017	1	01032015	18	2	1	1	2	2	0	2	0	1	0	2	2	1	3	1	2	1	0	3.00	2	0
2	2	2	2	1	2	1	1	1	1	1	9	9	9	9	1	9	3	2	3	5	5	2		1	8500	1	17032015	20	3	1	1	2	1	1	2	0	0	0	3	2	2	0	0	0	0	0	1.00	2	0
1	1	1	1	1	1	1	1	1	1	2	2	2	2	2	2	2	1	1	2	1	1	1		1	1	1	03062023	20	2	1	0	1	1	1	2	0	1	1	3	2	2	1	2	2	1	1	2.00	1	1
2	1	1	3	1	1	1	1	1	1	1	2	2	9	9	1	1	2	1	3	3	3	3		1	10000	3	03062023	20	2	1	1	2	2	0	1	1	0	0	0	0	0	0	0	0	0	1	1.00	1	1
1	1	1	3	1	1	1	1	9	9	9	9	9	9	9	9	9	0	3	2	4	5	1		1	2000	3	11052023	38	4	1	2	2	1	1	2	0	1	0	2	2	1	3	1	3	0	3	2.00	2	0
1	1	1	1	1	9	1	9	9	9	9	9	1	1	9	1	1	2	2	3	3	4	1		2	500	1	18122023	20	2	1	0	2	1	1	2	0	0	3	3	1	2	3	2	2	3	3	3.00	2	0
1	1	1	1	1	9	1	9	9	9	9	9	1	1	9	1	1	2	2	2	3	4	1		2	500	1	18122023	40	5	1	4	2	2	0	2	0	1	0	3	0	3	2	3	3	3	3	2.00	2	0
1	1	1	1	1	9	1	9	9	9	9	9	1	1	9	1	1	2	2	2	3	4	1		2	500	1	18122023	17	3	1	1	2	1	1	2	0	1	1	3	2	2	2	1	2	2	3	2.00	2	0
1	1	1	1	1	9	1	9	9	9	9	9	1	1	9	1	1	2	2	2	3	4	1		2	500	1	18122023	16	2	1	0	2	1	1	2	0	0	0	1	3	1	3	3	3	0	3	2.00	2	0
3	3	3	1	1	1	1	1	2	1	9	9	9	9	9	1	1	1	3	2	3	3	2		1	5000	1	03122022	14	6	1	3	2	1	1	2	0	0	0	0	0	0	1	0	0	1	1	1.00	2	0
2	1	4	1	1	9	1	9	9	9	9	9	9	9	9	9	9	2	2	2	2	2	1		1	3000	1	22042023	16	4	1	3	2	2	0	2	0	0	0	0	0	0	1	0	0	1	1	1.00	2	0
2	1	4	1	1	9	1	9	9	9	9	9	9	9	9	9	9	2	2	3	2	2	1		1	3000	1	22042023	16	3	1	2	2	2	0	2	0	1	0	2	2	1	3	1	2	1	0	3.00	2	0
1	1	2	2	1	1	1	1	1	9	9	1	9	9	9	9	9	3	1	3	4	4	1		1	10000	1	26112016	16	3	1	2	2	2	0	2	0	0	0	3	2	2	0	0	0	0	0	1.00	2	0
3	1	4	2	1	1	1	9	1	1	9	9	9	9	9	1	9	2	2	2	5	5	2		1	20000	1	02032023	18	3	1	2	2	2	0	2	0	1	1	3	2	2	1	2	2	1	1	2.00	2	0
1	2	1	3	1	9	9	1	9	9	9	9	9	9	9	9	9	1	3	3	4	5	1		1	7000	2	13022023	16	4	1	2	2	1	1	2	0	0	0	0	0	0	0	0	0	0	1	1.00	2	0
1	1	1	3	1	1	1	1	1	1	9	9	1	1	9	1	1	3	2	3	5	5	2		1	5000	1	25012023	22	2	1	1	2	2	0	2	0	1	0	2	2	1	3	1	3	0	3	2.00	2	0
1	2	1	1	1	1	1	9	9	9	9	9	9	9	9	9	9	2	2	2	5	5	2		1	5200	3	02112023	17	2	1	1	2	2	0	2	0	0	3	3	1	2	3	2	2	3	3	3.00	1	1
2	1	2	3	1	9	1	9	1	1	9	9	9	9	9	1	2	3	2	3	4	5	3		1	2000	1	08012024	21	5	1	3	2	1	1	2	0	1	0	3	0	3	2	3	3	3	3	2.00	2	0
2	1	2	3	1	9	1	9	1	1	9	9	9	9	9	1	2	3	2	2	4	5	3		1	2000	1	08012024	16	2	1	1	2	2	0	2	0	1	1	3	2	2	2	1	2	2	3	2.00	2	0
2	1	2	3	1	9	1	9	1	1	9	9	9	9	9	1	2	3	2	3	4	5	3		1	2000	1	08012024	14	4	1	3	2	2	0	2	0	0	0	1	3	1	3	3	3	0	3	2.00	2	0
2	1	2	3	1	9	1	9	1	1	9	9	9	9	9	1	2	3	2	3	4	5	3		1	2000	1	08012024	16	2	1	1	2	2	0	2	0	0	0	0	0	0	1	0	0	1	1	1.00	2	0
1	4	2	2	1	1	1	1	9	9	9	9	1	9	9	9	9	1	3	2	3	4	1		1	1650	1	07122015	22	2	1	1	2	2	0	2	0	0	0	0	0	0	1	0	0	1	1	1.00	1	1
2	2	1	1	1	1	1	9	9	9	9	9	9	9	9	9	9	2	1	3	5	5	1		1	10000	2	02112023	12	5	2	2	1	1	1	1	2	1	0	2	2	1	3	1	2	1	0	3.00	2	0
6	2	1	2	9	1	9	9	9	9	9	9	1	1	1	1	1	2	3	3	1	2	5		2	500	1	09012024	8	8	2	0	2	2	0	2	0	0	0	3	2	2	0	0	0	0	0	1.00	2	0
6	2	1	2	9	1	9	9	9	9	9	9	1	1	1	1	1	2	3	2	1	2	5		2	500	1	09012024	8	3	2	0	2	2	0	2	0	1	1	3	2	2	1	2	2	1	1	2.00	2	0
6	2	1	2	9	1	9	9	9	9	9	9	1	1	1	1	1	2	3	2	1	2	5		2	500	1	09012024	10	2	2	1	2	2	0	2	0	0	0	0	0	0	0	0	0	0	1	1.00	2	0
6	2	1	2	9	1	9	9	9	9	9	9	1	1	1	1	1	2	3	2	1	2	5		2	500	1	09012024	20	2	2	1	2	2	0	2	0	1	0	2	2	1	3	1	3	0	3	2.00	2	0
1	2	1	1	1	1	1	1	9	9	9	9	9	9	9	9	9	2	3	2	4	5	2		1	5000	1	18032023	14	3	2	2	2	2	0	2	0	0	3	3	1	2	3	2	2	3	3	3.00	2	0
1	1	2	3	1	9	1	2	1	1	9	9	9	9	9	9	9	3	1	2	5	5	2		1	9000	1	14072023	16	6	2	4	2	2	0	2	0	1	0	3	0	3	2	3	3	3	3	2.00	2	0
1	1	2	3	1	9	1	2	1	1	9	9	9	9	9	9	9	3	1	2	5	5	2		1	9000	1	14072023	37	2	2	1	2	2	0	2	0	1	1	3	2	2	2	1	2	2	3	2.00	2	0
1	1	2	3	1	9	1	2	1	1	9	9	9	9	9	9	9	3	1	2	5	5	2		1	9000	1	14072023	38	3	2	2	2	2	0	2	0	0	0	1	3	1	3	3	3	0	3	2.00	2	0
1	1	1	1	1	1	1	1	1	9	9	9	1	1	9	1	1	4	3	3	1	2	3		1	2000	1	15012023	16	3	2	2	2	2	0	2	0	0	0	0	0	0	1	0	0	1	1	1.00	2	0
1	3	1	3	1	1	9	1	9	1	9	9	9	9	9	9	1	2	4	3	2	4	1		1	0	2	30032023	36	3	2	2	2	2	0	2	0	0	0	0	0	0	1	0	0	1	1	1.00	2	0
1	3	1	3	1	1	9	1	9	1	9	9	9	9	9	9	1	2	4	2	2	4	1		1	0	2	30032023	38	2	2	1	2	2	0	2	0	1	0	2	2	1	3	1	2	1	0	3.00	2	0
2	3	3	3	1	9	1	9	9	9	9	9	9	9	9	9	9	2	3	3	3	3	1		1	4000	1	20032023	39	2	2	1	2	2	0	2	0	0	0	3	2	2	0	0	0	0	0	1.00	2	0
2	3	3	3	1	9	1	9	9	9	9	9	9	9	9	9	9	2	3	2	3	3	1		1	4000	1	20032023	13	2	2	1	2	2	0	2	0	1	1	3	2	2	1	2	2	1	1	2.00	2	0
2	3	3	3	1	9	1	9	9	9	9	9	9	9	9	9	9	2	3	2	3	3	1		1	4000	1	20032023	37	2	2	1	2	2	0	2	0	0	0	0	0	0	0	0	0	0	1	1.00	2	0
2	3	3	3	1	9	1	9	9	9	9	9	9	9	9	9	9	2	3	3	3	3	1		1	4000	1	20032023	38	3	2	1	2	2	0	2	0	1	0	2	2	1	3	1	3	0	3	2.00	2	0
1	3	3	3	1	1	1	1	1	1	9	1	1	9	9	9	9	3	2	3	5	5	2		1	12000	1	12032023	13	2	2	1	2	2	0	2	0	0	3	3	1	2	3	2	2	3	3	3.00	2	0
1	3	3	3	1	1	1	1	1	1	9	1	1	9	9	9	9	3	2	3	5	5	2		1	12000	1	12032023	13	2	2	1	2	2	0	2	0	1	0	3	0	3	2	3	3	3	3	2.00	2	0
2	3	2	2	1	1	1	1	1	1	9	9	9	9	9	1	9	1	2	3	3	5	1		1	3500	1	06122023	13	2	2	1	2	2	0	2	0	1	1	3	2	2	2	1	2	2	3	2.00	2	0
4	4	2	1	1	1	9	1	9	9	9	9	9	9	9	9	9	1	3	2	3	3	5		1	1200	1	15122014	13	2	2	1	2	2	0	2	0	0	0	1	3	1	3	3	3	0	3	2.00	1	1
2	2	1	1	1	9	9	1	9	9	9	9	9	9	9	9	9	2	2	1	3	3	1		1	2000	1	29032023	39	2	2	1	2	2	0	2	0	0	0	0	0	0	1	0	0	1	1	1.00	2	0
2	4	4	1	1	1	1	9	9	9	9	9	9	9	9	1	1	1	4	1	4	4	2		1	5	1	12042023	20	4	2	3	2	2	0	2	0	0	0	0	0	0	1	0	0	1	1	1.00	2	0
2	4	4	1	1	1	1	9	9	9	9	9	9	9	9	1	1	1	4	3	4	4	2		1	5	1	12042023	22	4	2	3	2	2	0	2	0	1	0	2	2	1	3	1	2	1	0	3.00	2	0
1	1	1	1	1	1	1	1	1	9	9	9	1	1	1	1	1	2	2	3	3	3	3		1	4000	1	01112023	13	2	2	1	2	1	1	2	0	0	0	3	2	2	0	0	0	0	0	1.00	2	0
4	4	2	1	1	1	9	1	9	9	9	9	1	9	9	9	9	1	3	2	3	3	1		2	1000	1	23122015	12	2	2	1	2	2	0	2	0	1	1	3	2	2	1	2	2	1	1	2.00	2	0
1	1	1	1	1	1	1	1	9	9	9	9	9	9	9	9	9	4	2	2	5	5	2		1	1600	1	06032023	7	3	2	2	2	2	0	2	0	0	0	0	0	0	0	0	0	0	1	1.00	2	0
1	1	4	1	1	1	1	1	9	1	9	9	1	1	1	1	1	2	2	3	2	2	1		2	5000	1	25012023	16	5	2	4	2	2	0	2	0	1	0	2	2	1	3	1	3	0	3	2.00	2	0
3	4	1	2	1	1	1	9	9	1	9	9	9	9	9	1	9	2	2	1	3	3	2		1	0	2	12042023	38	2	2	0	2	1	1	2	0	0	3	3	1	2	3	2	2	3	3	3.00	2	0
3	4	1	2	1	1	1	9	9	1	9	9	9	9	9	1	9	2	2	3	3	3	2		1	0	2	12042023	39	2	2	1	2	2	0	2	0	1	0	3	0	3	2	3	3	3	3	2.00	2	0
5	3	1	1	1	9	1	9	9	1	9	9	9	1	9	9	9	1	2	2	5	5	2		1	6300	1	19012023	20	4	2	1	2	1	2	2	0	1	1	3	2	2	2	1	2	2	3	2.00	1	1
2	4	2	2	1	9	1	1	9	9	9	9	1	9	9	1	9	1	2	3	3	4	1		1	5000	1	06022015	36	8	2	1	1	1	5	1	1	0	0	1	3	1	3	3	3	0	3	2.00	2	0
4	4	4	1	9	1	9	9	9	9	9	9	1	1	9	1	1	2	2	2	1	1	1		1	1600	3	11032023	37	2	2	0	2	1	1	2	0	0	0	0	0	0	1	0	0	1	1	1.00	1	1
4	4	4	1	9	1	9	9	9	9	9	9	1	1	9	1	1	2	2	3	1	1	1		1	1600	3	11032023	11	2	2	0	2	1	1	2	0	0	0	0	0	0	1	0	0	1	1	1.00	1	1
4	4	4	1	9	1	9	9	9	9	9	9	1	1	9	1	1	2	2	1	1	1	1		1	1600	3	11032023	13	2	2	1	2	2	0	2	0	1	0	2	2	1	3	1	2	1	0	3.00	1	1
4	4	4	1	9	1	9	9	9	9	9	9	1	1	9	1	1	2	2	3	1	1	1		1	1600	3	11032023	20	2	2	1	2	2	0	2	0	0	0	3	2	2	0	0	0	0	0	1.00	1	1
3	4	1	1	1	1	9	9	9	9	9	9	9	9	9	9	9	1	3	3	2	3	5		1	2000	1	07122023	38	2	2	1	2	2	0	2	0	1	1	3	2	2	1	2	2	1	1	2.00	2	0
1	1	3	3	1	9	1	1	1	1	9	9	9	9	9	9	9	2	2	2	5	5	2		1	20000	1	28032023	30	4	2	3	2	2	0	2	0	0	0	0	0	0	0	0	0	0	1	1.00	2	0
1	2	4	3	1	9	1	9	9	9	9	9	9	9	9	9	9	2	3	2	5	5	1		1	5000	1	11022023	18	5	2	4	2	2	0	1	1	1	0	2	2	1	3	1	3	0	3	2.00	2	0
1	2	4	3	1	9	1	9	9	9	9	9	9	9	9	9	9	2	3	3	5	5	1		1	5000	1	11022023	36	2	2	1	2	2	0	2	0	0	3	3	1	2	3	2	2	3	3	3.00	2	0
1	2	4	3	1	9	1	9	9	9	9	9	9	9	9	9	9	2	3	2	5	5	1		1	5000	1	11022023	18	3	2	2	2	2	0	2	0	1	0	3	0	3	2	3	3	3	3	2.00	2	0
1	2	4	3	1	9	1	9	9	9	9	9	9	9	9	9	9	2	3	2	5	5	1		1	5000	1	11022023	16	2	2	1	2	2	0	2	0	1	1	3	2	2	2	1	2	2	3	2.00	2	0
1	1	1	1	1	9	1	1	9	9	9	9	9	9	9	9	9	2	2	3	3	4	3		1	5000	1	10022023	36	2	2	1	2	2	0	2	0	0	0	1	3	1	3	3	3	0	3	2.00	2	0
4	4	3	1	9	9	9	9	9	9	9	9	1	1	9	1	1	2	3	1	3	3	1		2	600	1	23012023	14	3	2	2	2	2	0	2	0	0	0	0	0	0	1	0	0	1	1	1.00	2	0
2	2	1	1	1	9	9	1	9	9	9	9	1	9	1	1	1	1	2	1	4	4	6	farmer	2	2000	1	20032023	8	2	2	1	2	2	0	2	0	0	0	0	0	0	1	0	0	1	1	1.00	2	0
3	4	1	1	1	1	1	1	9	9	9	9	9	1	1	1	1	2	3	3	4	5	1		2	2000	1	26022023	14	3	2	2	2	2	0	2	0	1	0	2	2	1	3	1	2	1	0	3.00	2	0
5	6	4	1	9	9	9	1	9	9	9	9	1	1	1	9	9	1	2	2	1	3	1		2	4000	2	01042023	12	2	2	1	2	2	0	2	0	0	0	3	2	2	0	0	0	0	0	1.00	2	0
4	4	1	1	9	9	9	9	9	9	9	9	9	1	1	1	1	1	3	2	1	1	1		2	500	1	24112023	20	3	2	2	2	2	0	2	0	1	1	3	2	2	1	2	2	1	1	2.00	2	0
1	1	1	1	1	1	2	2	1	1	1	9	1	1	1	1	1	2	2	3	3	3	1		1	600	1	21012023	19	4	2	2	1	1	1	2	0	0	0	0	0	0	0	0	0	0	1	1.00	2	0
1	3	3	1	1	1	1	1	1	1	9	9	9	9	9	9	9	3	1	2	4	4	2		1	20000	1	18032023	15	2	2	1	2	2	0	2	0	1	0	2	2	1	3	1	3	0	3	2.00	2	1
1	3	3	1	1	1	1	1	1	1	9	9	9	9	9	9	9	3	1	1	4	4	2		1	20000	1	18032023	20	2	2	1	2	2	0	2	0	0	3	3	1	2	3	2	2	3	3	3.00	2	1
2	3	2	3	1	1	1	9	1	1	9	9	9	9	9	1	9	2	1	3	5	5	2		1	5000	1	11122023	16	3	2	1	2	2	0	2	0	1	0	3	0	3	2	3	3	3	3	2.00	2	0
2	2	3	3	1	9	1	9	1	1	9	9	9	9	9	9	9	3	2	2	4	4	3		1	8000	1	28042023	22	5	2	4	2	2	0	2	0	1	1	3	2	2	2	1	2	2	3	2.00	2	0
2	2	4	1	1	1	9	1	9	9	9	9	1	9	9	9	1	1	2	2	3	3	2		1	5000	1	28032023	16	2	2	1	2	2	0	2	0	0	0	1	3	1	3	3	3	0	3	2.00	2	0
2	2	4	3	1	2	1	9	9	9	9	9	9	9	9	9	9	2	3	2	3	3	1		1	5000	1	02042023	20	2	2	1	2	2	0	2	0	0	0	0	0	0	1	0	0	1	1	1.00	2	0
3	2	1	1	1	1	9	9	9	9	9	9	9	9	9	1	9	1	2	3	1	2	1		1	1000	1	28012015	15	2	2	1	2	2	0	2	0	0	0	0	0	0	1	0	0	1	1	1.00	2	0
3	1	1	1	1	9	1	9	9	9	9	9	9	9	9	9	9	1	3	2	1	1	1		1	500	1	09122023	16	2	2	1	2	2	0	2	0	1	0	2	2	1	3	1	2	1	0	3.00	1	2
2	4	4	3	1	9	1	9	9	9	9	9	9	9	9	9	9	3	2	3	4	4	1		1	8000	1	14022023	20	2	2	1	2	2	0	2	0	0	0	3	2	2	0	0	0	0	0	1.00	2	0
1	1	3	3	1	9	1	1	1	1	9	9	9	9	9	9	9	3	1	1	5	5	2		1	20000	1	10042023	16	2	2	1	2	2	0	2	0	1	1	3	2	2	1	2	2	1	1	2.00	2	0
4	4	4	1	1	1	9	9	9	9	9	9	9	9	9	1	9	2	2	2	4	4	1		2	5000	1	12042023	12	3	2	2	2	2	0	2	0	0	0	0	0	0	0	0	0	0	1	1.00	2	0
1	1	4	1	1	1	1	9	1	1	9	9	9	9	9	9	9	1	2	1	5	5	2		1	5000	1	17042023	24	4	2	2	2	2	0	2	0	1	0	2	2	1	3	1	3	0	3	2.00	2	0
2	4	1	1	1	1	1	9	9	9	9	9	1	1	1	1	9	1	2	2	2	3	1		2	1200	1	07012015	24	3	2	2	2	2	0	2	0	0	3	3	1	2	3	2	2	3	3	3.00	2	0
3	4	4	1	1	1	1	1	9	1	9	9	9	9	9	1	1	2	4	2	3	3	1		1	2000	1	19052023	16	3	2	1	1	1	1	2	0	1	0	3	0	3	2	3	3	3	3	2.00	2	0
2	2	2	3	1	1	1	1	1	1	1	1	9	9	9	9	9	4	1	2	2	3	3		1	15000	1	12012015	23	2	2	1	2	2	0	2	0	1	1	3	2	2	2	1	2	2	3	2.00	2	0
2	4	4	1	1	9	1	9	9	9	9	9	9	9	9	9	9	2	2	2	4	4	1		1	3500	1	09032023	17	3	2	2	2	2	0	2	0	0	0	1	3	1	3	3	3	0	3	2.00	2	0
2	4	4	1	1	9	1	9	9	9	9	9	9	9	9	9	9	2	2	1	4	4	1		1	3500	1	09032023	15	2	2	1	2	2	0	2	0	0	0	0	0	0	1	0	0	1	1	1.00	2	0
1	1	4	3	1	1	1	1	1	1	9	1	9	9	9	1	1	3	1	3	5	5	3		1	5000	1	24012023	16	3	2	2	2	2	0	1	1	0	0	0	0	0	1	0	0	1	1	1.00	2	0
4	4	1	1	1	1	9	9	9	9	9	9	9	9	9	1	1	2	3	1	2	3	1		1	2800	1	13032023	36	6	2	5	2	2	0	2	0	1	0	2	2	1	3	1	2	1	0	3.00	1	1
4	4	1	1	1	1	9	9	9	9	9	9	9	9	9	1	1	2	3	2	2	3	1		1	2800	1	13032023	5	3	2	3	2	1	1	2	0	0	0	3	2	2	0	0	0	0	0	1.00	1	1
1	3	2	2	1	1	1	9	1	1	9	9	1	9	9	1	9	2	1	1	5	5	2		1	4500	1	14122023	13	5	2	4	1	2	0	2	0	1	1	3	2	2	1	2	2	1	1	2.00	2	0
1	1	2	2	1	9	1	1	9	9	9	9	9	9	9	1	1	2	3	1	5	5	2		1	11000	1	19032023	13	5	2	4	1	2	0	2	0	0	0	0	0	0	0	0	0	0	1	1.00	1	2
1	1	4	1	1	9	9	9	9	9	9	9	1	9	9	9	9	1	2	1	1	4	3		1	2000	3	12032023	13	5	2	4	1	2	0	2	0	1	0	2	2	1	3	1	3	0	3	2.00	2	0
1	2	4	3	1	1	1	9	1	1	9	9	9	9	9	9	9	3	2	2	5	5	3		1	5000	1	13022023	13	5	2	4	1	2	0	2	0	0	3	3	1	2	3	2	2	3	3	3.00	2	0
1	2	4	3	1	1	1	9	1	1	9	9	9	9	9	9	9	3	2	2	5	5	3		1	5000	1	13022023	16	4	2	3	2	2	0	1	1	1	0	3	0	3	2	3	3	3	3	2.00	2	0
1	1	3	3	1	1	1	1	1	1	9	9	9	9	9	1	1	3	1	1	3	3	1		1	8000	1	25042023	16	4	2	3	2	2	0	1	1	1	1	3	2	2	2	1	2	2	3	2.00	2	0
1	4	3	3	1	1	1	1	1	1	1	1	1	9	1	1	1	2	1	3	3	3	1		1	5000	1	06042023	16	4	2	3	2	2	0	1	1	0	0	1	3	1	3	3	3	0	3	2.00	2	0
3	4	1	2	1	9	1	1	1	1	9	9	1	1	9	9	9	2	2	2	5	5	2		1	7170	1	13022015	16	4	2	3	2	2	0	1	1	0	0	0	0	0	1	0	0	1	1	1.00	2	0
2	8	4	1	1	1	1	9	9	9	9	9	1	1	1	1	1	2	4	3	3	3	1		1	2000	1	13012023	12	4	2	3	2	2	0	2	0	0	0	0	0	0	1	0	0	1	1	1.00	2	0
3	2	1	1	1	1	1	1	9	9	9	9	1	1	1	9	1	2	2	2	2	3	3		1	2000	2	23012023	16	2	2	0	2	1	1	2	0	1	0	2	2	1	3	1	2	1	0	3.00	2	0
1	1	3	3	1	9	1	1	9	1	9	9	9	9	9	9	9	1	2	2	4	5	1		1	13000	1	13042023	16	2	2	0	2	1	1	2	0	0	0	3	2	2	0	0	0	0	0	1.00	2	0
3	4	3	1	1	1	1	1	9	1	9	9	1	1	9	1	1	2	3	1	3	4	2		1	2000	1	28022023	14	4	2	3	2	2	0	2	0	1	1	3	2	2	1	2	2	1	1	2.00	1	1
1	1	3	3	1	9	1	1	9	1	9	9	9	9	9	9	9	1	3	2	4	3	1		1	6000	1	12032023	16	3	2	2	2	2	0	2	0	0	0	0	0	0	0	0	0	0	1	1.00	2	0
1	1	4	3	1	9	1	1	1	1	9	1	9	9	9	9	9	3	2	3	4	5	3		1	65	3	02042023	19	2	2	1	2	2	0	2	0	1	0	2	2	1	3	1	3	0	3	2.00	2	0
1	1	2	2	1	1	1	1	1	1	1	1	1	1	9	9	9	4	1	1	5	5	3		1	15000	1	12122015	16	3	2	1	2	1	1	2	0	0	3	3	1	2	3	2	2	3	3	3.00	2	0
2	4	4	1	1	9	1	9	9	9	9	9	9	9	9	9	9	1	2	1	5	5	2		1	10000	1	14022023	16	3	2	1	2	1	1	2	0	1	0	3	0	3	2	3	3	3	3	2.00	2	0
2	4	4	1	1	9	1	9	9	9	9	9	9	9	9	9	9	1	2	2	5	5	2		1	10000	1	14022023	14	3	2	2	2	2	0	2	0	1	1	3	2	2	2	1	2	2	3	2.00	2	0
1	1	4	1	1	9	1	1	9	1	1	9	9	9	9	1	9	2	2	2	5	5	3		1	5000	3	22032023	14	3	2	2	2	2	0	2	0	0	0	1	3	1	3	3	3	0	3	2.00	2	0
2	2	4	3	1	9	1	9	1	1	9	9	9	9	9	9	9	3	2	2	5	5	2		1	10000	1	14032023	14	3	2	2	2	2	0	2	0	0	0	0	0	0	1	0	0	1	1	1.00	2	0
3	4	2	2	9	9	9	1	9	1	9	9	1	1	1	1	1	2	2	3	3	5	3		2	5000	1	20022015	14	3	2	2	2	2	0	2	0	0	0	0	0	0	1	0	0	1	1	1.00	2	0
2	3	2	2	1	1	1	9	1	1	9	9	9	9	9	1	9	2	1	3	5	5	2		1	4000	1	14122023	8	3	2	2	2	2	0	2	0	1	0	2	2	1	3	1	2	1	0	3.00	2	0
2	3	2	2	1	1	1	9	1	1	9	9	9	9	9	1	9	2	2	3	5	5	2		1	2500	1	14122023	10	3	2	2	2	2	0	2	0	0	0	3	2	2	0	0	0	0	0	1.00	2	0
1	1	4	3	1	1	1	1	1	1	9	9	1	1	1	1	1	6	1	3	4	4	3		1	8000	1	23022023	12	3	2	2	2	2	0	2	0	1	1	3	2	2	1	2	2	1	1	2.00	2	0
2	1	2	1	1	9	1	1	9	1	9	9	9	9	9	9	9	2	2	3	3	3	1		1	5000	1	28042023	15	2	2	1	2	2	0	2	0	0	0	0	0	0	0	0	0	0	1	1.00	2	0
2	4	2	2	1	1	1	1	1	1	9	9	9	9	9	9	9	4	1	1	2	3	3		1	10000	1	23022015	12	3	2	2	2	2	0	2	0	1	0	2	2	1	3	1	3	0	3	2.00	2	0
2	4	4	1	1	9	1	9	9	9	9	9	9	9	9	9	9	2	2	1	4	4	3		1	5000	1	15042023	17	3	2	2	2	2	0	2	0	0	3	3	1	2	3	2	2	3	3	3.00	2	0
3	4	1	1	9	1	9	9	9	9	9	9	1	1	1	1	1	1	2	1	3	4	1		2	1400	1	14122023	17	2	2	1	2	2	0	2	0	1	0	3	0	3	2	3	3	3	3	2.00	2	0
1	2	2	3	1	9	9	1	9	9	9	9	9	9	9	9	9	1	3	1	3	3	1		1	2000	1	03042023	15	5	2	4	2	2	0	2	0	1	1	3	2	2	2	1	2	2	3	2.00	1	1
4	4	1	2	9	1	9	1	9	9	9	9	9	9	9	9	9	1	3	1	3	3	1		1	2000	1	28112015	16	5	2	4	2	2	0	2	0	0	0	1	3	1	3	3	3	0	3	2.00	2	0
2	3	2	2	1	1	1	9	9	1	9	9	9	9	9	9	9	1	2	1	3	3	2		1	3000	1	14122023	15	3	2	2	2	2	0	2	0	0	0	0	0	0	1	0	0	1	1	1.00	2	0
2	4	4	3	1	1	1	1	9	9	9	9	9	9	9	1	1	3	2	1	4	5	2		1	8000	2	05032023	8	2	2	0	2	2	0	2	0	0	0	0	0	0	1	0	0	1	1	1.00	2	0
2	1	2	2	1	1	1	1	9	9	9	9	9	9	9	9	1	1	3	2	4	5	2		1	2000	3	09042023	20	2	2	1	2	2	0	2	0	1	0	2	2	1	3	1	2	1	0	3.00	2	0
2	3	1	1	1	1	1	9	1	1	9	9	9	9	9	9	9	2	1	2	4	5	1		1	2000	1	17022015	23	2	2	1	2	2	0	2	0	0	0	3	2	2	0	0	0	0	0	1.00	2	0
8	4	2	2	1	1	1	1	1	1	1	1	1	9	9	9	9	4	1	2	5	5	3		1	15000	1	11122015	24	2	2	1	2	2	0	2	0	1	1	3	2	2	1	2	2	1	1	2.00	2	0
2	3	4	1	1	9	1	9	9	9	9	9	9	9	9	9	9	1	3	2	3	3	1		1	3000	1	16032023	15	5	2	4	2	2	0	2	0	0	0	0	0	0	0	0	0	0	1	1.00	2	0
2	8	4	3	1	1	1	1	1	1	1	9	9	9	9	9	9	3	2	1	4	5	2		1	6000	1	05042023	30	4	2	3	2	2	0	2	0	1	0	2	2	1	3	1	3	0	3	2.00	2	0
2	3	3	1	1	1	1	1	1	9	9	9	1	9	9	1	1	2	2	1	3	3	1		1	2000	1	30012023	14	3	2	1	2	1	1	2	0	0	3	3	1	2	3	2	2	3	3	3.00	2	0
3	5	1	1	9	9	9	9	9	9	9	9	1	1	1	1	1	1	2	1	4	4	1		2	3000	1	23022023	16	3	2	2	2	2	0	2	0	1	0	3	0	3	2	3	3	3	3	2.00	1	1
1	1	4	3	1	1	1	1	1	2	1	1	1	2	9	9	1	3	1	1	4	2	3		1	6000	1	06022023	14	2	2	1	2	2	0	2	0	1	1	3	2	2	2	1	2	2	3	2.00	2	0
2	4	4	3	1	1	1	1	9	9	9	9	9	9	9	9	1	2	2	1	4	4	1		1	6000	1	11042023	40	2	2	1	2	2	0	2	0	0	0	1	3	1	3	3	3	0	3	2.00	2	0
1	2	2	2	1	9	1	1	9	9	9	9	9	9	9	9	9	1	2	1	5	5	2		1	6000	1	03032023	40	2	2	1	2	2	0	2	0	0	0	0	0	0	1	0	0	1	1	1.00	2	0
2	4	1	1	1	1	9	9	9	9	9	9	9	9	9	9	9	1	2	1	4	4	1		1	2000	1	07032015	20	2	2	1	2	2	0	2	0	0	0	0	0	0	1	0	0	1	1	1.00	2	0
4	4	1	1	9	9	9	9	9	9	1	9	9	1	9	1	1	1	2	3	1	1	1		2	5000	3	01012015	20	4	2	2	2	1	1	2	0	1	0	2	2	1	3	1	2	1	0	3.00	2	0
1	1	2	2	1	9	1	1	1	1	9	1	9	9	9	9	9	3	2	2	5	4	1		1	15000	1	05042023	8	3	2	2	2	2	0	2	0	0	0	3	2	2	0	0	0	0	0	1.00	2	0
2	2	4	3	1	9	1	9	1	1	9	9	9	9	9	9	9	3	2	1	4	4	1		1	8000	1	21022023	16	2	2	1	2	2	0	2	0	1	1	3	2	2	1	2	2	1	1	2.00	2	0
1	3	3	3	1	1	1	1	1	1	2	9	9	9	9	2	1	2	2	2	2	3	3		1	5000	3	26112023	38	2	2	1	2	2	0	2	0	0	0	0	0	0	0	0	0	0	1	1.00	2	0
5	4	1	1	9	1	9	9	9	9	9	9	1	1	1	1	1	1	2	3	3	3	1		2	2000	1	29122023	38	2	2	1	2	2	0	2	0	1	0	2	2	1	3	1	3	0	3	2.00	2	0
3	4	1	2	9	1	9	9	9	9	9	9	1	1	1	9	9	2	2	1	4	4	5		2	900	2	15022015	38	2	2	1	2	2	0	2	0	0	3	3	1	2	3	2	2	3	3	3.00	2	0
5	4	1	1	9	1	9	9	9	9	9	9	1	9	1	1	1	1	2	1	3	4	1		2	1000	1	29122023	38	2	2	1	2	2	0	2	0	1	0	3	0	3	2	3	3	3	3	2.00	2	0
3	4	1	2	1	1	1	1	1	9	1	9	9	9	9	9	9	2	2	1	3	5	3		1	5000	1	10012015	13	3	2	2	2	2	0	2	0	1	1	3	2	2	2	1	2	2	3	2.00	2	0
1	2	2	1	1	1	1	1	9	1	1	9	9	1	1	1	1	2	2	3	1	1	2		2	3000	1	09022023	18	2	2	1	2	2	0	2	0	0	0	1	3	1	3	3	3	0	3	2.00	1	2
5	4	1	1	9	1	9	9	9	9	9	9	9	9	9	1	9	1	2	1	3	3	1		2	1500	1	30122023	40	4	2	3	2	2	0	2	0	0	0	0	0	0	1	0	0	1	1	1.00	2	0
1	1	2	1	1	9	1	1	9	9	9	9	9	9	9	9	9	1	2	2	5	5	1		1	7000	1	18042023	40	4	2	3	2	2	0	2	0	0	0	0	0	0	1	0	0	1	1	1.00	2	0
2	3	2	1	1	1	1	1	9	9	9	2	2	2	2	2	2	3	2	1	2	2	3		1	36	1	05022023	40	4	2	3	2	2	0	2	0	1	0	2	2	1	3	1	2	1	0	3.00	1	1
1	2	2	2	1	1	1	1	1	1	9	9	9	9	9	9	9	3	1	1	5	5	1		1	27000	1	15052023	40	4	2	3	2	2	0	2	0	0	0	3	2	2	0	0	0	0	0	1.00	2	0
2	1	2	2	1	1	1	1	1	1	1	9	1	9	9	9	9	2	2	2	5	5	3		1	5400	1	17112015	41	3	2	2	2	2	0	2	0	1	1	3	2	2	1	2	2	1	1	2.00	2	0
2	4	4	1	1	1	1	9	9	9	9	9	9	9	9	1	9	3	2	2	5	5	2		1	15000	1	27022023	37	3	2	2	2	2	0	2	0	0	0	0	0	0	0	0	0	0	1	1.00	2	0
1	2	1	1	1	1	1	1	1	1	9	9	1	9	9	9	9	2	2	1	1	1	1		1	2000	1	09032023	39	2	2	1	2	2	0	2	0	1	0	2	2	1	3	1	3	0	3	2.00	1	1
1	1	5	1	1	9	9	1	9	9	9	9	9	9	9	9	1	1	2	1	3	1	1		1	2000	1	06042023	40	2	2	1	2	2	0	2	0	0	3	3	1	2	3	2	2	3	3	3.00	2	0
5	4	1	1	9	1	9	9	9	1	9	9	1	9	1	1	1	1	2	1	2	3	1		2	3000	1	30122023	40	3	2	2	2	2	0	2	0	1	0	3	0	3	2	3	3	3	3	2.00	2	0
1	1	1	1	1	1	1	1	1	1	1	1	9	9	9	9	9	3	2	2	1	1	1		1	4	1	09022023	38	3	2	2	2	2	0	2	0	1	1	3	2	2	2	1	2	2	3	2.00	1	1
1	1	2	2	1	1	1	1	1	1	1	1	9	9	9	1	9	2	2	2	3	5	1		1	5000	1	17062023	18	3	2	2	2	2	0	2	0	0	0	1	3	1	3	3	3	0	3	2.00	2	0
2	4	1	1	1	1	9	9	9	9	9	9	9	9	9	1	9	1	2	1	2	2	1		1	1500	1	06032015	18	3	2	2	2	2	0	2	0	0	0	0	0	0	1	0	0	1	1	1.00	2	0
2	4	4	3	1	9	1	9	1	1	9	9	9	9	9	9	9	3	1	2	3	3	3		1	8000	1	29032023	13	2	2	1	2	2	0	2	0	0	0	0	0	0	1	0	0	1	1	1.00	2	0
4	4	1	1	1	1	9	9	9	9	9	9	9	9	9	9	9	1	2	3	4	4	1		1	1500	1	30122023	39	4	2	4	2	2	0	2	0	1	0	2	2	1	3	1	2	1	0	3.00	2	0
1	2	4	3	1	1	1	1	1	1	9	9	9	9	9	1	1	3	1	1	4	4	1		1	6000	1	01032023	20	3	2	2	2	2	0	2	0	0	0	3	2	2	0	0	0	0	0	1.00	2	0
1	1	1	1	1	9	1	1	9	1	9	9	9	9	9	9	9	2	3	3	5	5	2		1	23000	1	09042023	42	2	2	1	2	2	0	2	0	1	1	3	2	2	1	2	2	1	1	2.00	2	0
4	4	2	2	9	1	9	9	9	9	9	9	9	9	9	9	9	2	2	1	1	3	1		2	6000	1	04062015	37	3	2	2	2	2	0	2	0	0	0	0	0	0	0	0	0	0	1	1.00	2	0
1	4	4	3	1	1	1	1	1	1	9	9	9	9	9	9	9	3	2	1	5	5	1		1	5000	1	16012023	19	3	2	3	2	2	0	2	0	1	0	2	2	1	3	1	3	0	3	2.00	2	0
4	6	1	1	9	9	9	9	9	9	1	9	1	1	1	1	1	2	2	1	1	1	1		2	5000	1	28122015	42	2	2	1	2	2	0	2	0	0	3	3	1	2	3	2	2	3	3	3.00	2	0
2	4	4	3	1	1	1	1	1	1	9	9	9	9	9	9	9	2	2	1	3	5	1		1	5000	1	13032023	21	3	2	2	2	2	0	2	0	1	0	3	0	3	2	3	3	3	3	2.00	2	0
1	2	2	1	1	9	1	1	9	9	9	9	9	9	9	9	1	1	2	1	5	5	2		1	5000	1	26032023	12	2	2	1	2	2	0	2	0	1	1	3	2	2	2	1	2	2	3	2.00	2	0
1	1	3	3	1	9	1	1	1	1	1	1	9	9	9	9	9	3	1	1	5	5	2		1	10000	1	13042023	6	2	2	1	2	2	0	2	0	0	0	1	3	1	3	3	3	0	3	2.00	2	0
4	4	4	3	1	9	1	9	9	9	9	9	9	9	9	1	9	1	3	1	5	5	2		1	5000	1	30032023	19	2	2	1	2	2	0	2	0	0	0	0	0	0	1	0	0	1	1	1.00	2	0
1	3	2	2	1	1	1	9	9	1	9	9	9	9	9	9	9	1	1	1	5	5	2		1	13000	1	01032015	41	2	2	1	1	2	0	2	0	0	0	0	0	0	1	0	0	1	1	1.00	2	0
1	1	2	1	1	9	1	1	1	1	9	9	9	9	9	9	9	2	2	1	3	3	2		1	2000	1	26032023	38	3	2	2	2	2	0	2	0	1	0	2	2	1	3	1	2	1	0	3.00	2	0
2	4	1	1	1	9	1	9	9	1	9	9	9	9	9	9	9	1	2	1	4	5	1		1	3000	1	30122023	6	2	2	1	2	2	0	2	0	0	0	3	2	2	0	0	0	0	0	1.00	2	0
3	5	1	1	1	1	1	1	1	1	1	9	9	9	9	9	9	2	2	3	3	5	3		1	5300	1	13112015	38	4	2	3	2	2	0	2	0	1	1	3	2	2	1	2	2	1	1	2.00	2	0
2	4	1	1	1	1	1	9	1	1	9	9	9	9	9	9	9	1	2	3	4	4	2		1	3000	1	09032015	20	4	2	3	2	2	0	2	0	0	0	0	0	0	0	0	0	0	1	1.00	2	0
1	1	2	1	1	9	1	1	9	9	9	9	9	9	9	9	9	1	2	2	5	5	2		1	10000	1	10042023	8	2	2	1	2	2	0	2	0	1	0	2	2	1	3	1	3	0	3	2.00	2	0
2	4	4	3	1	1	1	1	1	1	9	9	9	9	9	1	1	4	2	3	5	1	1		1	2000	1	24032023	36	4	2	3	2	2	0	2	0	0	3	3	1	2	3	2	2	3	3	3.00	2	0
3	4	1	1	1	9	1	9	9	9	9	9	9	9	9	9	9	2	2	2	4	5	1		1	4000	1	30122023	20	4	2	3	2	2	0	2	0	1	0	3	0	3	2	3	3	3	3	2.00	2	0
2	4	4	3	1	1	1	1	9	9	9	9	9	9	9	9	9	2	2	3	3	2	1		1	9000	1	24022023	16	2	2	1	2	2	0	2	0	1	1	3	2	2	2	1	2	2	3	2.00	2	0
2	4	4	1	1	9	1	9	1	1	9	1	9	9	9	1	9	3	1	1	4	4	2		1	10000	1	03032023	17	2	2	1	2	2	0	2	0	0	0	1	3	1	3	3	3	0	3	2.00	2	0
1	1	2	1	1	1	1	1	1	9	9	9	9	9	9	1	9	2	2	1	3	4	2		1	10000	1	29042023	28	3	2	2	2	2	0	2	0	0	0	0	0	0	1	0	0	1	1	1.00	2	0
1	2	2	2	1	9	1	1	1	9	9	9	9	9	9	9	1	1	1	1	5	5	2		1	20000	1	19042023	18	6	2	3	2	1	2	2	0	0	0	0	0	0	1	0	0	1	1	1.00	2	0
2	4	4	3	1	9	1	9	9	9	9	9	9	9	9	9	9	2	2	2	3	3	2		1	5000	1	05042023	18	3	2	2	2	2	0	2	0	1	0	2	2	1	3	1	2	1	0	3.00	2	0
1	4	4	1	1	9	9	1	9	9	9	9	9	9	9	1	1	4	4	2	3	3	1		1	3000	1	14012023	20	4	2	3	2	2	0	2	0	0	0	3	2	2	0	0	0	0	0	1.00	2	0
4	4	1	1	9	9	9	9	9	9	9	9	9	9	9	9	9	1	3	3	1	1	5		2	500	2	14122015	16	4	2	3	2	2	0	2	0	1	1	3	2	2	1	2	2	1	1	2.00	1	1
1	1	4	3	1	9	1	9	1	1	9	9	9	9	9	1	9	3	1	3	4	4	2		1	30000	1	05082023	18	2	2	1	2	2	0	2	0	2	2	4	1	4	4	3	4	4	4	3.00	2	0
1	1	2	3	1	9	1	1	1	1	9	9	9	9	9	9	9	2	1	3	5	5	2		1	15000	1	05062023	20	3	2	2	2	2	0	2	0	1	1	4	4	4	4	4	4	4	4	3.00	2	0
1	2	1	2	1	1	1	1	1	1	9	9	9	9	9	9	9	2	2	3	5	5	1		1	10000	1	03052023	20	5	2	3	2	1	1	2	0	1	1	2	4	4	4	4	4	4	4	3.00	2	0
2	4	4	3	1	9	1	9	1	1	9	9	9	9	9	9	9	3	2	3	3	3	1		1	8000	1	10042023	16	2	2	1	2	2	0	2	0	3	3	4	1	4	3	2	4	4	4	3.00	2	0
5	4	2	1	9	9	9	9	9	9	9	9	1	9	9	1	9	2	2	3	2	5	2		2	6000	1	26112015	20	5	2	3	2	2	0	2	0	1	1	2	3	3	3	2	3	3	4	3.00	2	0
1	1	2	1	1	9	9	1	9	9	9	9	9	9	9	9	9	1	3	2	2	1	1		1	2000	1	28042023	17	3	2	2	2	2	0	2	0	4	1	4	4	4	4	2	4	2	4	3.00	1	1
1	1	2	1	1	9	1	1	9	1	9	9	9	9	9	9	9	1	1	2	5	5	2		1	14000	2	06032023	13	3	2	2	2	2	0	2	0	3	3	2	4	4	4	4	4	4	4	3.00	2	0
3	4	4	1	1	1	1	1	1	9	9	9	9	9	9	9	1	1	4	2	4	4	1		1	2000	1	15032023	18	3	2	1	2	1	1	2	0	1	1	4	1	4	4	4	4	4	4	3.00	2	0
3	5	2	1	9	1	9	9	9	9	9	9	9	9	9	1	9	2	2	3	3	3	3		2	5000	1	19022015	14	2	2	1	2	2	0	2	0	1	1	4	4	4	3	4	3	2	3	3.00	2	0
1	1	2	2	1	1	1	1	9	1	9	9	9	9	9	1	1	3	1	2	4	4	2		1	3000	1	03032023	14	2	2	1	2	2	0	2	0	1	4	2	4	4	4	4	4	4	4	3.00	2	0
1	3	3	3	1	9	1	9	1	1	9	9	9	9	9	9	9	2	1	2	5	5	2		1	15000	1	10022023	12	3	2	2	2	2	0	2	0	0	0	0	0	0	0	0	0	0	1	1.00	2	0
1	4	4	3	1	1	1	1	1	1	9	9	9	9	9	9	9	2	2	2	5	5	2		1	8000	1	12042023	18	3	2	2	2	2	0	1	1	1	0	2	2	1	3	1	3	0	3	2.00	2	0
4	4	2	1	9	9	9	9	9	9	9	9	1	1	1	1	1	2	2	2	3	3	3		2	6500	1	10122023	18	3	2	2	2	2	0	1	1	0	3	3	1	2	3	2	2	3	3	3.00	2	0
1	1	1	1	1	9	1	1	1	1	9	9	9	9	9	9	9	3	2	2	5	5	1		1	10000	1	06022023	18	3	2	2	2	2	0	1	1	1	0	3	0	3	2	3	3	3	3	2.00	2	0
1	2	2	2	1	9	1	1	1	1	9	9	9	9	9	9	9	2	1	3	5	5	2		1	15000	1	21042023	14	2	2	1	2	2	0	2	0	1	1	3	2	2	2	1	2	2	3	2.00	2	0
4	4	4	1	1	9	1	9	9	9	9	9	9	9	9	9	9	1	3	2	4	4	3		1	4000	1	12032023	14	2	2	1	2	2	0	2	0	0	0	1	3	1	3	3	3	0	3	2.00	2	0
1	2	2	2	1	9	1	1	9	1	9	9	9	9	9	9	1	2	1	2	5	5	1		1	5000	1	15042023	14	2	2	1	2	2	0	2	0	0	0	0	0	0	1	0	0	1	1	1.00	2	0
2	1	2	2	1	2	1	1	2	1	9	9	1	9	9	1	9	2	2	2	3	3	2		1	5000	1	10012015	14	2	2	1	2	2	0	2	0	0	0	0	0	0	1	0	0	1	1	1.00	2	0
1	1	2	2	1	9	1	1	9	1	9	9	1	9	9	9	9	2	3	2	5	5	1		1	5000	1	06042023	16	3	2	2	2	2	0	2	0	1	0	2	2	1	3	1	2	1	0	3.00	2	0
1	2	2	2	1	9	1	1	9	9	9	9	9	9	9	9	9	1	3	2	3	5	2		1	2000	2	06042023	12	3	2	2	2	2	0	2	0	0	0	3	2	2	0	0	0	0	0	1.00	1	1
4	4	1	1	9	9	9	9	9	9	9	9	1	9	9	1	9	2	2	2	4	4	2		2	5200	1	05012015	15	2	2	1	2	2	0	2	0	1	1	3	2	2	1	2	2	1	1	2.00	2	0
4	4	4	1	1	9	1	9	9	9	9	9	9	9	9	9	9	2	2	2	5	5	1		1	12000	1	18032023	38	2	2	1	2	2	0	2	0	0	0	0	0	0	0	0	0	0	1	1.00	2	0
4	4	4	3	1	9	1	9	9	9	9	9	9	9	9	9	9	1	2	3	5	5	2		1	8000	1	18052023	17	2	2	1	2	2	0	2	0	1	0	2	2	1	3	1	3	0	3	2.00	2	0
2	2	2	2	1	2	1	1	1	1	1	9	9	9	9	9	9	2	1	3	5	5	3		1	10000	1	01032015	18	4	2	3	2	2	0	2	0	0	3	3	1	2	3	2	2	3	3	3.00	2	0
4	6	4	3	1	1	9	9	9	9	9	9	9	9	9	9	9	1	3	2	4	4	1		1	2000	1	25022023	37	3	2	1	2	1	1	2	0	1	0	3	0	3	2	3	3	3	3	2.00	2	0
1	1	2	2	1	1	1	1	1	1	1	9	9	9	9	9	9	2	2	3	5	5	2		1	40000	1	09032023	37	3	2	1	2	1	1	2	0	1	1	3	2	2	2	1	2	2	3	2.00	2	0
5	6	1	1	9	1	9	9	9	9	9	9	1	1	9	1	1	1	3	2	1	1	1		2	2000	1	26022023	37	3	2	1	2	1	1	2	0	0	0	1	3	1	3	3	3	0	3	2.00	1	2
2	2	2	2	1	1	1	1	1	1	9	9	9	9	9	1	9	2	2	2	5	5	2		1	8017	1	27022015	37	3	2	1	2	1	1	2	0	0	0	0	0	0	1	0	0	1	1	1.00	2	0
1	1	1	2	1	9	1	1	9	1	9	9	9	9	9	9	9	1	2	2	5	5	2		1	20000	1	15042023	17	4	2	2	2	1	1	2	0	0	0	0	0	0	1	0	0	1	1	1.00	2	0
2	4	4	3	1	1	1	1	1	9	9	9	9	9	9	1	1	2	1	2	5	5	2		1	8000	1	01042023	39	2	2	1	2	2	0	2	0	1	0	2	2	1	3	1	2	1	0	3.00	2	0
2	2	2	2	1	1	1	1	1	1	1	9	9	9	9	1	9	3	2	3	5	5	3		1	5600	1	09012015	39	2	2	1	2	2	0	2	0	0	0	3	2	2	0	0	0	0	0	1.00	2	0
2	3	4	3	1	9	1	9	1	1	9	9	9	9	9	9	9	2	2	2	5	5	2		1	12000	1	26022023	39	2	2	1	2	2	0	2	0	1	1	3	2	2	1	2	2	1	1	2.00	2	0
1	2	2	1	1	9	1	1	9	9	9	9	9	9	9	9	9	1	1	3	3	4	1		1	6000	1	10052023	39	2	2	1	2	2	0	2	0	0	0	0	0	0	0	0	0	0	1	1.00	2	0
1	2	2	1	1	1	9	1	9	9	9	9	9	9	9	9	9	1	1	2	4	5	2		1	6000	1	11042023	38	2	2	1	1	2	0	2	0	1	0	2	2	1	3	1	3	0	3	2.00	2	0
3	2	2	2	1	2	1	1	1	1	1	9	9	9	9	1	9	2	2	3	4	4	3		1	6000	1	13032015	34	2	2	1	2	2	0	2	0	0	3	3	1	2	3	2	2	3	3	3.00	2	0
2	2	2	2	1	2	1	1	1	1	9	9	9	9	9	1	9	2	2	3	5	5	3		1	5200	1	08022015	38	4	2	3	2	2	0	2	0	1	0	3	0	3	2	3	3	3	3	2.00	2	0
1	1	1	2	1	9	1	1	9	9	9	9	9	9	9	1	1	1	1	2	4	5	1		1	6000	1	11042023	10	2	2	1	2	2	0	2	0	1	1	3	2	2	2	1	2	2	3	2.00	2	0
4	4	4	1	1	9	1	9	9	9	9	9	9	9	9	9	9	1	3	3	3	2	5		1	2000	1	10032023	6	2	2	1	2	2	0	2	0	0	0	1	3	1	3	3	3	0	3	2.00	1	1
2	2	2	2	1	2	1	2	2	1	9	9	9	9	9	1	9	2	2	2	1	5	3		1	11000	1	22012016	10	2	2	1	2	2	0	2	0	0	0	0	0	0	1	0	0	1	1	1.00	2	0
2	4	1	1	1	2	1	1	1	1	1	9	9	9	9	9	9	3	2	2	5	5	2		1	6500	1	18022015	10	2	2	1	2	2	0	2	0	0	0	0	0	0	1	0	0	1	1	1.00	2	0
2	4	4	3	1	9	1	9	9	9	9	9	9	9	9	9	9	2	2	3	3	4	1		1	5000	1	02052023	10	2	2	1	2	2	0	2	0	1	0	2	2	1	3	1	2	1	0	3.00	2	0
3	4	4	1	9	9	9	9	9	9	9	9	1	1	1	1	1	1	4	3	2	2	1		2	0	1	07062023	10	3	2	2	1	2	0	2	0	0	0	3	2	2	0	0	0	0	0	1.00	1	1
1	1	1	2	1	9	1	1	9	9	9	9	9	9	9	9	1	1	1	2	4	3	2		1	10000	1	11042023	38	3	2	2	1	2	0	2	0	1	1	3	2	2	1	2	2	1	1	2.00	2	0
1	1	1	2	1	9	1	1	9	1	9	9	9	9	9	9	1	1	2	3	1	4	1		1	2000	1	11042023	38	3	2	3	2	2	0	2	0	0	0	0	0	0	0	0	0	0	1	1.00	2	0
2	4	2	2	1	1	1	1	9	1	9	9	9	9	9	1	9	2	2	2	3	5	2		1	5600	1	20022015	17	3	2	2	2	2	0	2	0	1	0	2	2	1	3	1	3	0	3	2.00	2	0
1	3	4	3	1	9	1	9	1	1	9	9	9	9	9	9	9	3	2	3	5	5	2		1	10000	1	02092023	14	6	2	5	2	2	0	2	0	0	3	3	1	2	3	2	2	3	3	3.00	2	0
4	4	1	1	9	1	9	9	9	9	9	9	1	9	1	1	9	2	2	2	5	5	2		2	4000	1	28022015	38	3	2	2	2	2	0	2	0	1	0	3	0	3	2	3	3	3	3	2.00	2	0
4	4	2	1	9	9	9	1	9	9	9	9	1	9	9	9	9	1	2	1	3	5	2		1	3800	1	13022016	38	2	2	1	2	2	0	2	0	1	1	3	2	2	2	1	2	2	3	2.00	2	0
1	4	3	3	1	1	1	1	1	1	9	9	9	9	9	1	1	2	1	3	4	4	3		1	13000	1	14042023	15	2	2	1	2	2	0	2	0	0	0	1	3	1	3	3	3	0	3	2.00	2	0
4	6	4	1	1	1	9	9	9	9	9	9	9	9	9	9	9	1	3	2	1	1	5		1	2000	1	07032023	41	2	2	1	2	2	0	2	0	0	0	0	0	0	1	0	0	1	1	1.00	1	3
3	4	4	1	1	1	1	9	9	9	9	9	9	9	9	1	1	1	4	3	4	4	2		1	5000	1	18042023	38	3	2	1	2	1	1	2	0	0	0	0	0	0	1	0	0	1	1	1.00	2	0
1	1	2	1	1	9	1	1	9	9	9	9	9	9	9	1	9	1	2	3	5	5	2		1	8000	1	27042023	38	3	2	2	2	2	0	2	0	1	0	2	2	1	3	1	2	1	0	3.00	2	0
4	4	4	1	1	9	1	9	9	9	9	9	9	9	9	9	9	2	2	3	5	3	2		1	10000	1	11032023	42	2	2	1	2	2	0	2	0	0	0	3	2	2	0	0	0	0	0	1.00	2	0
1	2	3	3	1	1	1	1	1	1	1	1	9	9	9	9	9	3	1	3	3	3	3		1	20000	1	22042023	37	4	2	3	2	2	0	2	0	1	1	3	2	2	1	2	2	1	1	2.00	2	0
2	2	2	2	1	2	2	1	1	1	1	9	1	9	9	1	9	3	1	3	5	5	2		1	10000	1	18022015	37	2	2	0	2	1	1	2	0	0	0	0	0	0	0	0	0	0	1	1.00	2	0
4	4	4	1	1	1	1	9	9	9	9	9	9	9	9	9	9	1	3	2	5	5	2		1	5000	1	11092023	18	2	2	1	2	2	0	2	0	1	0	2	2	1	3	1	3	0	3	2.00	2	0
2	4	4	3	1	1	1	1	9	9	9	9	9	9	9	9	9	1	3	1	4	5	2		1	5000	1	25042023	38	4	2	3	2	2	0	2	0	0	3	3	1	2	3	2	2	3	3	3.00	1	1
1	2	1	1	1	9	1	1	9	1	9	9	9	9	9	9	9	1	2	3	4	4	2		1	5000	1	16052023	13	2	2	1	2	2	0	2	0	1	0	3	0	3	2	3	3	3	3	2.00	2	0
1	1	1	2	1	1	1	1	1	1	9	9	9	9	9	1	9	2	1	2	5	5	2		1	12000	2	16082023	20	2	2	1	2	2	0	2	0	1	1	3	2	2	2	1	2	2	3	2.00	2	0
1	3	4	3	1	1	1	9	1	1	9	9	9	9	9	9	9	3	1	2	5	5	2		1	12000	1	15062023	38	2	2	1	2	2	0	2	0	0	0	1	3	1	3	3	3	0	3	2.00	2	0
2	4	4	3	1	1	1	9	9	9	9	9	9	1	9	1	1	3	2	2	5	5	2		1	5000	1	22042023	39	2	2	1	2	2	0	2	0	0	0	0	0	0	1	0	0	1	1	1.00	2	0
2	1	2	1	1	9	1	9	9	9	9	9	1	9	9	9	9	1	3	2	1	1	5		1	2000	3	14052023	19	2	2	1	2	2	0	2	0	0	0	0	0	0	1	0	0	1	1	1.00	2	0
1	4	4	3	1	1	1	1	1	1	9	9	9	9	9	9	9	2	2	2	3	3	2		1	5000	1	03072023	24	4	2	3	2	2	0	2	0	1	0	2	2	1	3	1	2	1	0	3.00	2	0
1	2	3	3	1	1	1	1	1	1	9	9	9	9	9	1	1	1	2	2	5	5	1		1	6000	1	06042023	18	4	2	3	2	2	0	2	0	0	0	3	2	2	0	0	0	0	0	1.00	2	0
2	2	2	2	1	2	1	1	9	1	9	9	9	9	9	1	9	2	2	1	3	5	2		1	5300	1	15022015	20	3	2	2	2	2	0	2	0	1	1	3	2	2	1	2	2	1	1	2.00	2	0
2	4	4	1	1	9	1	9	9	9	9	9	9	9	9	1	9	2	3	3	3	4	1		1	2000	1	17122022	13	2	2	1	2	2	0	2	0	0	0	0	0	0	0	0	0	0	1	1.00	2	0
4	4	2	1	9	9	9	9	9	9	9	9	1	9	9	1	9	1	3	3	1	3	1		2	4000	2	07022015	22	2	2	1	2	2	0	2	0	1	0	2	2	1	3	1	3	0	3	2.00	2	0
1	4	4	3	1	1	1	1	1	1	9	9	9	9	9	9	9	2	2	3	5	5	2		1	12000	1	22042023	20	4	2	2	2	1	1	2	0	0	3	3	1	2	3	2	2	3	3	3.00	2	0
2	4	4	1	1	1	1	9	9	9	9	9	9	9	9	9	9	2	2	3	5	5	2		1	8000	1	18042023	18	2	2	1	2	2	0	2	0	1	0	3	0	3	2	3	3	3	3	2.00	2	0
2	2	2	2	1	1	2	1	1	1	9	9	9	9	9	9	9	2	2	2	3	3	1		1	5800	1	02012015	20	3	2	2	2	2	0	2	0	1	1	3	2	2	2	1	2	2	3	2.00	2	0
4	4	1	1	9	1	2	9	9	9	9	9	1	1	1	1	1	2	2	2	3	4	1		2	6700	1	25012015	20	3	2	2	2	2	0	2	0	0	0	1	3	1	3	3	3	0	3	2.00	2	0
4	4	2	2	9	1	2	2	9	1	9	9	9	1	1	1	9	2	2	2	3	5	2		2	7170	1	07032015	22	3	2	2	2	2	0	2	0	0	0	0	0	0	1	0	0	1	1	1.00	2	0
2	3	2	2	1	1	1	1	1	1	9	9	9	9	1	1	9	2	2	2	3	5	1		1	5000	1	14022015	13	2	2	1	2	2	0	1	1	0	0	0	0	0	1	0	0	1	1	1.00	2	0
2	2	2	2	1	2	1	1	1	1	9	9	1	9	9	9	9	4	1	3	5	5	3		1	20000	1	05032015	21	3	2	2	2	2	0	2	0	1	0	2	2	1	3	1	2	1	0	3.00	2	0
2	4	2	1	1	9	1	9	9	9	9	9	9	9	9	9	9	3	2	1	5	5	2		1	10000	1	23062022	13	2	2	1	2	2	0	2	0	0	0	3	2	2	0	0	0	0	0	1.00	2	0
2	4	2	1	1	9	1	9	9	9	9	9	9	9	9	9	9	3	2	1	5	5	2		1	10000	1	23062022	14	2	2	2	2	2	0	2	0	1	1	3	2	2	1	2	2	1	1	2.00	2	0
2	4	2	1	1	9	1	9	9	9	9	9	9	9	9	9	9	3	2	1	5	5	2		1	10000	1	23062022	39	2	2	1	2	2	0	2	0	0	0	0	0	0	0	0	0	0	1	1.00	2	0
2	3	3	3	1	1	1	1	1	1	9	9	1	9	9	1	9	2	2	3	1	5	2		1	60500	1	06022015	20	3	2	2	2	2	0	2	0	1	0	2	2	1	3	1	3	0	3	2.00	2	0
2	4	3	3	1	9	1	9	9	1	9	9	9	9	9	9	1	1	1	3	3	3	1		1	500	1	04012023	17	3	2	2	2	2	0	2	0	0	3	3	1	2	3	2	2	3	3	3.00	2	0
1	2	2	2	1	1	1	1	1	1	9	9	1	1	1	1	1	3	2	2	1	3	1		2	8000	1	05012015	20	2	2	2	2	2	0	2	0	1	0	3	0	3	2	3	3	3	3	2.00	2	0
3	2	1	2	9	1	9	9	9	9	9	9	1	9	9	1	1	2	2	1	4	4	1		2	500	1	16012024	12	2	2	1	2	2	0	2	0	1	1	3	2	2	2	1	2	2	3	2.00	2	0
3	2	1	2	9	1	9	9	9	9	9	9	1	9	9	1	1	2	2	1	4	4	1		2	500	1	16012024	16	2	2	1	2	2	0	2	0	0	0	1	3	1	3	3	3	0	3	2.00	2	0
3	2	1	2	9	1	9	9	9	9	9	9	1	9	9	1	1	2	2	1	4	4	1		2	500	1	16012024	16	2	2	1	2	2	0	2	0	0	0	0	0	0	1	0	0	1	1	1.00	2	0
3	2	1	2	9	1	9	9	9	9	9	9	1	9	9	1	1	2	2	3	4	4	1		2	500	1	16012024	16	3	2	1	2	1	1	2	0	0	0	0	0	0	1	0	0	1	1	1.00	2	0
5	4	1	1	9	1	9	9	9	9	9	9	1	1	1	1	9	1	2	2	1	2	1		2	2000	1	07122023	16	3	2	1	2	1	1	2	0	1	0	2	2	1	3	1	2	1	0	3.00	2	0
3	4	2	1	1	1	1	1	9	1	9	9	9	9	9	9	9	1	3	3	2	5	1		1	2000	3	15012015	22	7	2	6	2	2	0	2	0	0	0	3	2	2	0	0	0	0	0	1.00	1	1
3	4	2	2	1	1	1	1	9	1	1	9	9	9	9	9	9	2	2	3	3	3	3		1	7500	3	24012015	20	2	2	1	2	2	0	2	0	1	1	3	2	2	1	2	2	1	1	2.00	2	0
2	1	4	1	1	1	9	1	9	9	9	9	1	1	1	1	1	1	2	2	1	1	1		2	10000	3	17042023	20	2	2	1	2	2	0	2	0	0	0	0	0	0	0	0	0	0	1	1.00	2	0
1	1	1	3	1	1	1	1	1	1	9	9	9	9	9	9	9	1	2	3	2	3	3		1	4000	3	26022023	18	4	2	3	2	2	0	2	0	0	0	0	0	0	0	0	0	0	1	1.00	2	0
3	4	1	1	9	1	9	9	9	9	9	9	9	9	9	1	9	1	3	2	3	3	1		2	1000	1	08032015	16	3	2	2	2	2	0	2	0	1	0	2	2	1	3	1	3	0	3	2.00	2	0
1	2	2	2	1	9	1	1	1	1	9	9	1	1	1	1	1	3	2	3	3	5	1		1	6000	1	10112015	16	2	2	1	2	2	0	2	0	0	3	3	1	2	3	2	2	3	3	3.00	2	0
3	4	1	2	9	1	9	1	9	1	9	9	1	9	9	1	1	2	2	3	3	5	2		2	2800	1	10062015	15	2	2	1	2	2	0	2	0	1	0	3	0	3	2	3	3	3	3	2.00	2	0
3	4	1	2	9	1	9	9	9	9	9	9	9	1	9	9	9	2	2	3	3	5	1		1	4000	2	28022018	15	2	2	2	2	2	0	2	0	1	1	3	2	2	2	1	2	2	3	2.00	2	0
2	3	1	1	1	1	1	9	1	1	9	9	9	9	9	9	9	1	2	3	5	5	2		1	9000	1	17032015	38	2	2	1	2	2	0	2	0	0	0	1	3	1	3	3	3	0	3	2.00	2	0
4	4	2	1	9	9	9	9	9	9	9	9	1	9	9	1	9	2	2	2	1	5	2		2	5000	1	05022015	20	4	2	3	2	2	0	2	0	0	0	0	0	0	1	0	0	1	1	1.00	2	0
1	2	2	2	1	1	1	1	1	1	9	9	9	9	9	9	9	1	1	3	5	4	2		1	5000	1	08052023	20	3	2	2	2	2	0	2	0	0	0	0	0	0	1	0	0	1	1	1.00	2	0
5	2	1	2	9	9	9	9	9	9	9	9	1	1	1	1	1	1	2	2	1	3	6	farmaris	1	10000	1	11032023	13	2	2	1	2	2	7	2	0	1	0	2	2	1	3	1	2	1	0	3.00	2	0
1	1	2	1	1	1	9	1	9	9	9	9	1	1	1	1	1	1	1	3	1	3	6	farmers	2	10000	2	03042023	20	3	2	2	2	2	0	2	0	0	0	3	2	2	0	0	0	0	0	1.00	2	0
2	4	4	1	1	1	1	9	9	9	9	9	9	9	9	1	9	3	2	3	4	5	1		1	4000	1	16062023	18	2	2	0	2	1	1	2	0	1	1	3	2	2	1	2	2	1	1	2.00	2	0
4	4	2	1	9	9	9	9	9	9	9	9	1	1	1	1	1	2	2	3	2	2	1		2	9000	1	14022015	40	2	2	1	2	2	0	2	0	0	0	0	0	0	0	0	0	0	1	1.00	2	0
1	6	1	1	1	1	1	1	1	1	1	2	2	9	9	1	1	2	1	1	3	1	2		1	25000	1	03062023	14	1	1	0	0	0	0	0	0	0	0	0	0	0	0	0	0	0	1	1.00	1	1
1	1	1	1	1	1	1	1	9	9	9	9	9	9	9	9	9	1	3	1	3	4	2		1	5000	1	20042023	4	1	1	0	0	0	0	0	0	0	0	3	2	2	0	0	0	0	0	1.00	2	0
2	4	6	1	1	9	9	9	9	9	9	9	9	9	9	1	9	1	3	3	5	5	5		1	2000	3	06082023	16	1	1	0	0	0	0	0	0	1	0	2	2	1	3	1	2	1	0	3.00	1	1
1	1	1	1	1	9	1	9	9	1	9	9	9	9	9	1	1	3	2	3	2	5	3		1	2500	1	01012024	38	1	1	0	0	0	0	0	0	0	0	0	0	0	1	0	0	1	1	1.00	2	0
3	4	2	2	1	1	9	9	9	9	9	9	9	1	9	1	9	1	3	2	3	3	1		1	2800	1	05122023	38	1	1	0	0	0	0	0	0	0	0	0	0	0	1	0	0	1	1	1.00	1	1
2	3	2	2	1	1	1	9	1	1	9	9	1	9	9	1	9	2	2	3	4	5	1		1	5600	1	15062015	35	1	1	0	0	0	0	0	0	0	0	1	3	1	3	3	3	0	3	2.00	2	0
3	4	2	1	1	1	9	9	9	9	9	9	9	9	9	1	9	1	3	2	5	5	1		1	5000	1	06072023	6	1	1	0	0	0	0	0	0	1	1	3	2	2	2	1	2	2	3	2.00	2	0
1	1	4	1	1	1	1	9	9	9	9	9	9	9	9	9	9	1	3	2	4	5	4		1	2000	1	28112023	20	1	1	0	0	0	0	0	0	1	0	3	0	3	2	3	3	3	3	2.00	2	0
2	3	2	2	1	1	1	9	1	1	9	9	9	9	9	9	9	2	1	3	5	5	2		1	6500	1	05022015	16	1	1	0	0	0	0	0	0	1	0	2	2	1	3	1	2	1	0	3.00	2	0
2	3	1	1	1	9	1	9	1	1	9	9	9	9	9	9	9	1	2	3	4	5	1		1	3000	1	06122023	39	1	1	0	0	0	0	0	0	0	3	3	1	2	3	2	2	3	3	3.00	2	0
1	4	4	1	1	1	9	9	9	9	9	9	9	9	9	1	1	2	4	3	3	3	1		1	0	1	06022023	15	1	1	0	0	0	0	0	0	1	0	2	2	1	3	1	3	0	3	2.00	2	0
2	2	1	3	1	1	1	1	9	9	9	9	9	9	9	9	9	1	2	2	3	3	1		1	1000	1	11032023	38	1	1	0	0	0	0	0	0	0	0	0	0	0	0	0	0	0	1	1.00	2	0
4	2	1	1	1	9	9	1	9	9	9	9	9	9	9	9	9	0	3	3	4	3	1		1	5000	1	03022023	13	1	1	0	0	0	0	0	0	1	1	3	2	2	1	2	2	1	1	2.00	2	0
2	4	3	3	1	1	1	9	9	9	9	9	9	9	9	9	9	2	3	1	3	4	1		1	4000	1	07032023	15	1	1	0	0	0	0	0	0	0	0	3	2	2	0	0	0	0	0	1.00	2	0
2	4	4	3	1	9	1	9	9	9	9	9	9	9	9	9	9	2	2	3	3	3	1		1	5000	1	04032023	38	1	1	0	0	0	0	0	0	1	0	2	2	1	3	1	2	1	0	3.00	2	0
8	8	1	1	1	9	1	9	9	1	9	9	9	9	1	1	1	1	3	1	2	2	2		1	8088	2	08052023	38	1	1	0	0	0	0	0	0	0	0	0	0	0	1	0	0	1	1	1.00	2	0
1	2	1	1	1	9	1	9	9	9	9	9	9	9	9	9	9	1	2	1	4	4	1		1	1500	1	16022023	20	1	1	0	0	0	0	0	0	0	0	0	0	0	1	0	0	1	1	1.00	2	0
1	1	4	1	1	9	1	9	9	9	9	9	9	9	9	9	9	1	1	2	5	5	2		1	7000	1	10042023	12	1	1	0	0	0	0	0	0	0	0	1	3	1	3	3	3	0	3	2.00	2	0
3	4	2	2	1	9	1	1	9	1	9	9	9	9	9	9	9	2	2	1	3	3	1		1	5000	1	06022015	22	1	1	0	0	0	0	0	0	1	1	3	2	2	2	1	2	2	3	2.00	2	0
1	2	1	1	1	1	1	1	9	9	9	9	9	9	9	9	9	3	1	1	5	5	2		1	3000	1	13022023	20	1	1	0	0	0	0	0	0	1	0	3	0	3	2	3	3	3	3	2.00	2	0
1	1	1	1	1	9	1	1	9	1	9	9	9	9	9	9	9	3	3	1	5	5	2		1	5000	1	03022023	20	1	1	0	0	0	0	0	0	0	3	3	1	2	3	2	2	3	3	3.00	2	0
8	4	4	1	1	1	1	9	9	9	9	9	9	9	9	1	1	1	4	2	2	3	1		1	3000	1	28022023	15	1	1	0	0	0	0	0	0	1	0	2	2	1	3	1	3	0	3	2.00	2	0
3	4	1	1	1	9	1	1	9	1	9	9	9	9	9	9	9	2	2	1	3	5	3		1	4000	1	15122015	18	1	1	0	0	0	0	0	0	0	0	0	0	0	0	0	0	0	1	1.00	2	0
2	4	4	3	1	9	1	9	9	9	9	1	9	9	9	9	9	1	2	2	4	4	1		1	6000	1	08032023	10	1	1	0	0	0	0	0	0	1	1	3	2	2	1	2	2	1	1	2.00	2	0
1	2	4	3	2	2	1	1	1	2	9	9	9	9	9	1	1	2	2	1	2	3	1		1	300	2	26022023	26	1	1	0	0	0	0	0	0	0	0	3	2	2	0	0	0	0	0	1.00	2	0
1	3	2	3	1	1	1	1	1	9	9	9	9	9	9	9	9	1	2	2	5	5	3		1	800	1	23012023	20	1	1	0	0	0	0	0	0	1	0	2	2	1	3	1	2	1	0	3.00	2	0
2	2	4	3	1	9	1	9	1	1	9	9	9	9	9	9	9	3	2	2	5	5	2		1	5000	1	14022023	20	1	1	0	0	0	0	0	0	0	0	0	0	0	1	0	0	1	1	1.00	2	0
2	3	2	2	1	9	1	1	9	1	9	9	9	9	9	9	9	1	2	3	4	5	1		1	2000	1	14122023	26	1	1	0	0	0	0	0	0	0	0	0	0	0	1	0	0	1	1	1.00	2	0
2	4	4	3	1	9	1	9	9	9	9	9	9	9	9	9	9	1	3	1	5	5	2		1	3000	1	16032023	37	1	1	0	0	0	0	0	0	0	0	1	3	1	3	3	3	0	3	2.00	2	0
1	1	2	2	1	9	1	1	9	9	9	9	9	9	9	9	9	1	2	2	5	5	2		1	7000	1	08042023	20	1	1	0	0	0	0	0	0	1	1	3	2	2	2	1	2	2	3	2.00	2	0
1	1	1	1	1	1	1	1	1	1	1	1	1	1	1	1	1	4	1	2	3	3	3		1	8000	1	15022023	8	1	1	0	0	0	0	0	0	1	0	3	0	3	2	3	3	3	3	2.00	2	0
2	2	3	3	1	9	1	9	1	1	9	9	9	9	9	9	9	3	1	1	5	5	2		1	12000	1	21042023	15	2	1	1	2	2	0	2	0	0	3	3	1	2	3	2	2	3	3	3.00	2	0
1	2	2	1	1	9	1	1	9	1	1	9	9	9	9	9	1	1	2	2	5	5	2		1	10000	1	08092023	20	4	1	1	2	1	2	2	0	1	0	2	2	1	3	1	3	0	3	2.00	2	0
4	4	4	1	1	9	9	9	9	9	9	9	9	9	1	9	1	4	2	1	3	3	3		1	3000	1	27022023	16	2	2	1	2	2	0	2	0	0	0	0	0	0	0	0	0	0	1	1.00	2	0
5	4	1	1	9	1	9	9	9	9	9	9	1	9	9	1	1	1	2	3	3	3	1		2	2500	1	30122023	12	2	2	1	2	2	0	2	0	0	0	3	2	2	0	0	0	0	0	1.00	2	0
2	4	4	1	1	9	1	9	9	9	9	9	9	9	9	9	9	3	2	1	3	3	1		1	4000	1	05032023	23	3	2	2	2	2	0	2	0	1	0	2	2	1	3	1	2	1	0	3.00	2	0
1	4	4	1	1	1	1	1	9	9	9	9	9	9	9	1	1	4	4	3	4	4	1		1	6000	1	28022023	20	6	2	5	2	2	0	2	0	0	0	0	0	0	1	0	0	1	1	1.00	2	0
1	1	4	3	1	1	1	1	1	1	1	1	1	1	1	1	1	3	1	1	5	5	1		1	6000	1	05042023	36	5	2	4	2	1	1	2	0	0	0	0	0	0	1	0	0	1	1	1.00	2	0
3	3	2	1	1	1	1	1	2	9	9	9	9	9	9	9	1	2	3	2	2	2	3		1	3000	1	25022023	37	6	2	5	1	2	0	2	0	0	0	1	3	1	3	3	3	0	3	2.00	2	0
4	4	4	1	1	9	9	9	9	9	9	9	9	9	9	9	9	1	3	2	3	3	1		1	3500	1	05022023	14	2	2	1	2	2	0	2	0	1	1	3	2	2	2	1	2	2	3	2.00	2	0
2	2	2	2	1	1	1	1	1	1	9	9	1	9	9	1	9	3	1	3	5	5	2		1	10000	1	06022015	20	4	2	2	2	2	0	1	1	1	0	3	0	3	2	3	3	3	3	2.00	2	0
2	3	2	2	1	9	1	1	1	1	9	9	9	9	9	1	9	2	2	3	5	5	2		1	6700	1	10012015	20	3	2	2	2	2	0	2	0	0	3	3	1	2	3	2	2	3	3	3.00	2	0
3	4	1	1	9	9	2	2	9	9	9	9	9	9	9	1	9	1	3	1	2	3	5		2	1800	3	18022015	18	4	2	3	2	2	0	2	0	1	0	2	2	1	3	1	3	0	3	2.00	1	1
1	4	4	3	1	1	1	1	9	9	9	9	9	9	9	9	9	1	2	3	5	5	2		1	5000	1	09052023	16	3	2	2	2	2	0	1	1	0	0	0	0	0	0	0	0	0	1	1.00	2	0
1	2	2	2	1	1	1	1	9	9	9	9	9	9	9	1	1	1	1	2	4	4	1		1	3000	1	09042023	18	3	2	2	2	2	0	2	0	1	1	3	2	2	1	2	2	1	1	2.00	2	0
5	2	1	1	1	9	9	1	9	9	9	9	1	1	1	1	1	1	3	1	3	3	1		2	10000	1	09092023	38	4	2	3	2	2	0	2	0	0	0	3	2	2	0	0	0	0	0	1.00	2	0
1	4	4	3	1	1	1	1	1	1	9	9	9	9	9	9	9	2	2	2	3	3	3		1	10000	1	20042023	26	3	1	3	2	2	0	2	0	1	0	2	2	1	3	1	2	1	0	3.00	2	0
3	4	1	1	9	9	9	9	9	9	9	9	9	1	9	1	9	1	3	2	3	3	4		2	1800	1	05022016	19	5	1	4	2	2	0	2	0	0	0	0	0	0	1	0	0	1	1	1.00	1	1
2	4	4	1	1	1	1	1	1	9	9	9	9	9	9	9	9	2	2	1	3	3	1		1	3000	1	01052023	20	2	1	1	2	2	0	2	0	0	0	0	0	0	1	0	0	1	1	1.00	2	0
1	1	1	3	1	1	1	1	1	1	9	9	9	9	9	9	9	1	2	1	5	4	2		1	6000	1	19072023	14	5	1	4	2	2	0	2	0	0	0	1	3	1	3	3	3	0	3	2.00	2	0
1	4	4	3	1	1	1	1	9	9	9	9	9	9	9	9	9	1	3	3	5	5	4		1	0	1	24062023	36	3	1	2	2	2	0	1	1	1	1	3	2	2	2	1	2	2	3	2.00	2	0
3	4	2	2	9	9	9	9	9	9	9	9	1	1	1	1	1	2	2	2	4	5	3		2	7000	1	17062015	6	2	1	1	2	2	0	2	0	1	0	3	0	3	2	3	3	3	3	2.00	2	0
4	4	2	2	9	9	9	9	9	1	9	9	1	1	1	1	1	2	2	1	4	4	2		2	5210	1	28022015	16	4	1	3	1	2	0	1	1	0	3	3	1	2	3	2	2	3	3	3.00	2	0
1	1	1	3	1	1	1	1	9	9	9	9	9	9	9	9	9	0	3	2	4	5	1		1	2000	3	11052023	38	4	1	2	2	1	1	2	0	1	0	2	2	1	3	1	3	0	3	2.00	2	0
1	2	1	3	1	9	9	1	9	9	9	9	9	9	9	9	9	1	3	3	4	5	1		1	7000	2	13022023	16	4	1	2	2	1	1	2	0	0	0	0	0	0	0	0	0	0	1	1.00	2	0
6	2	1	2	9	1	9	9	9	9	9	9	1	1	1	1	1	2	3	2	1	2	5		2	500	1	09012024	8	3	2	0	2	2	0	2	0	1	1	3	2	2	1	2	2	1	1	2.00	2	0
2	3	3	3	1	9	1	9	9	9	9	9	9	9	9	9	9	2	3	3	3	3	1		1	4000	1	20032023	39	2	2	1	2	2	0	2	0	0	0	3	2	2	0	0	0	0	0	1.00	2	0
2	4	4	1	1	1	1	9	9	9	9	9	9	9	9	1	1	1	4	3	4	4	2		1	5	1	12042023	22	4	2	3	2	2	0	2	0	1	0	2	2	1	3	1	2	1	0	3.00	2	0
4	4	4	1	9	1	9	9	9	9	9	9	1	1	9	1	1	2	2	3	1	1	1		1	1600	3	11032023	11	2	2	0	2	1	1	2	0	0	0	0	0	0	1	0	0	1	1	1.00	1	1
4	4	3	1	9	9	9	9	9	9	9	9	1	1	9	1	1	2	3	1	3	3	1		2	600	1	23012023	14	3	2	2	2	2	0	2	0	0	0	0	0	0	1	0	0	1	1	1.00	2	0
2	2	4	1	1	1	9	1	9	9	9	9	1	9	9	9	1	1	2	2	3	3	2		1	5000	1	28032023	16	2	2	1	2	2	0	2	0	0	0	1	3	1	3	3	3	0	3	2.00	2	0
2	2	2	3	1	1	1	1	1	1	1	1	9	9	9	9	9	4	1	2	2	3	3		1	15000	1	12012015	23	2	2	1	2	2	0	2	0	1	1	3	2	2	2	1	2	2	3	2.00	2	0
1	2	4	3	1	1	1	9	1	1	9	9	9	9	9	9	9	3	2	2	5	5	3		1	5000	1	13022023	16	4	2	3	2	2	0	1	1	1	0	3	0	3	2	3	3	3	3	2.00	2	0
1	1	2	2	1	1	1	1	1	1	1	1	1	1	9	9	9	4	1	1	5	5	3		1	15000	1	12122015	16	3	2	1	2	1	1	2	0	0	3	3	1	2	3	2	2	3	3	3.00	2	0
2	4	2	2	1	1	1	1	1	1	9	9	9	9	9	9	9	4	1	1	2	3	3		1	10000	1	23022015	12	3	2	2	2	2	0	2	0	1	0	2	2	1	3	1	3	0	3	2.00	2	0
2	3	4	1	1	9	1	9	9	9	9	9	9	9	9	9	9	1	3	2	3	3	1		1	3000	1	16032023	15	5	2	4	2	2	0	2	0	0	0	0	0	0	0	0	0	0	1	1.00	2	0
2	2	4	3	1	9	1	9	1	1	9	9	9	9	9	9	9	3	2	1	4	4	1		1	8000	1	21022023	16	2	2	1	2	2	0	2	0	1	1	3	2	2	1	2	2	1	1	2.00	2	0
1	2	2	2	1	1	1	1	1	1	9	9	9	9	9	9	9	3	1	1	5	5	1		1	27000	1	15052023	40	4	2	3	2	2	0	2	0	0	0	3	2	2	0	0	0	0	0	1.00	2	0
4	4	1	1	1	1	9	9	9	9	9	9	9	9	9	9	9	1	2	3	4	4	1		1	1500	1	30122023	39	4	2	4	2	2	0	2	0	1	0	2	2	1	3	1	2	1	0	3.00	2	0
1	3	2	2	1	1	1	9	9	1	9	9	9	9	9	9	9	1	1	1	5	5	2		1	13000	1	01032015	41	2	2	1	1	2	0	2	0	0	0	0	0	0	1	0	0	1	1	1.00	2	0
1	1	2	1	1	1	1	1	1	9	9	9	9	9	9	1	9	2	2	1	3	4	2		1	10000	1	29042023	28	3	2	2	2	2	0	2	0	0	0	0	0	0	1	0	0	1	1	1.00	2	0
1	1	2	1	1	9	9	1	9	9	9	9	9	9	9	9	9	1	3	2	2	1	1		1	2000	1	28042023	17	3	2	2	2	2	0	2	0	4	1	4	4	4	4	2	4	2	4	3.00	1	1
4	4	4	1	1	9	1	9	9	9	9	9	9	9	9	9	9	1	3	2	4	4	3		1	4000	1	12032023	14	2	2	1	2	2	0	2	0	0	0	1	3	1	3	3	3	0	3	2.00	2	0
1	1	2	2	1	1	1	1	1	1	1	9	9	9	9	9	9	2	2	3	5	5	2		1	40000	1	09032023	37	3	2	1	2	1	1	2	0	1	1	3	2	2	2	1	2	2	3	2.00	2	0
2	2	2	2	1	2	1	1	1	1	9	9	9	9	9	1	9	2	2	3	5	5	3		1	5200	1	08022015	38	4	2	3	2	2	0	2	0	1	0	3	0	3	2	3	3	3	3	2.00	2	0
1	3	4	3	1	9	1	9	1	1	9	9	9	9	9	9	9	3	2	3	5	5	2		1	10000	1	02092023	14	6	2	5	2	2	0	2	0	0	3	3	1	2	3	2	2	3	3	3.00	2	0
4	4	4	1	1	1	1	9	9	9	9	9	9	9	9	9	9	1	3	2	5	5	2		1	5000	1	11092023	18	2	2	1	2	2	0	2	0	1	0	2	2	1	3	1	3	0	3	2.00	2	0
2	4	4	1	1	9	1	9	9	9	9	9	9	9	9	1	9	2	3	3	3	4	1		1	2000	1	17122022	13	2	2	1	2	2	0	2	0	0	0	0	0	0	0	0	0	0	1	1.00	2	0
2	4	2	1	1	9	1	9	9	9	9	9	9	9	9	9	9	3	2	1	5	5	2		1	10000	1	23062022	14	2	2	2	2	2	0	2	0	1	1	3	2	2	1	2	2	1	1	2.00	2	0
3	4	2	1	1	1	1	1	9	1	9	9	9	9	9	9	9	1	3	3	2	5	1		1	2000	3	15012015	22	7	2	6	2	2	0	2	0	0	0	3	2	2	0	0	0	0	0	1.00	1	1
1	2	2	2	1	1	1	1	1	1	9	9	9	9	9	9	9	1	1	3	5	4	2		1	5000	1	08052023	20	3	2	2	2	2	0	2	0	0	0	0	0	0	1	0	0	1	1	1.00	2	0
[truncated: 2 more columns]
